# Supplementary material for: An overview of the BIOASQ large-scale biomedical semantic indexing and question answering competition
Source: BMC Bioinformatics. 2015 Apr 30;16:138. doi: 10.1186/s12859-015-0564-6 (PMC4450488; doi:10.1186/s12859-015-0564-6)
Supplement: Additional file 2 — Selected journal list for Task 1a test datasets creation. This text file contains the list of the 1993 selected journals based on which the test datasets for Task 1a were created. Each line corresponds to a name of a journal indexed by PubMed. The scientific articles published in any of the journals in this list have an average annotation time with MeSH labels from the NLM curators of 90 days or less. The list can also be found online at: http://bioasq.lip6.fr/journals/. [file 12859_2015_564_MOESM2_ESM.txt]

J Steroid Biochem Mol Biol
Gut
Pol Merkur Lekarski
Ann Afr Med
Ann Thorac Surg
BMC Pharmacol
BMC Med Genomics
Curr Protoc Hum Genet
Radiol Clin North Am
Transfusion
Pathophysiol Haemost Thromb
Dev Med Child Neurol Suppl
Ment Retard
Mol Vis
Mendel Newsl
Einstein (Sao Paulo)
Child Welfare
Occup Health Saf
Alta RN
Radiats Biol Radioecol
Exp Eye Res
Mol Carcinog
Anesteziol Reanimatol
Int Microbiol
Vopr Virusol
Dev World Bioeth
Drug Metab Lett
Bull Am Coll Surg
Arch Osteoporos
Jpn J Antibiot
Br J Surg
Rev Sci Tech
Heart
J Natl Black Nurses Assoc
Manag Care
Verh K Acad Geneeskd Belg
Med Law
Beginnings
Int J Health Serv
Med Pr
P N G Med J
J Environ Sci (China)
J Leukoc Biol
Stud Gesch Krankenhauswesens
Nihon Hansenbyo Gakkai Zasshi
Rev Latinoam Microbiol
Future Microbiol
N C Med J
J Submicrosc Cytol Pathol
J Commun Dis
Surg Clin North Am
Ann Appl Biol
Kinderkrankenschwester
Crit Care Resusc
Reumatizam
Rev Enferm
ASHA
Can J Infect Control
Br J Community Nurs
Annu Rev Nurs Res
Afr J Reprod Health
Gene
J Pak Med Assoc
J S C Med Assoc
Arch Dis Child Fetal Neonatal Ed
Health Estate
Compr Ther
WormBook
Ophthalmic Epidemiol
Acta Cardiol
Proc West Pharmacol Soc
EMS World
Ann Otol Rhinol Laryngol Suppl
MGMA Connex
WMJ
Malays J Pathol
Dtsch Tierarztl Wochenschr
Acta Obstet Gynecol Scand
Dent Hist
Curr Protoc Cell Biol
Nucleic Acids Res
Provider
Paleopathol Newsl
Arch Ital Biol
Swed Dent J Suppl
Nat Chem
Cancer Cytopathol
Sudhoffs Arch
Bull Soc Pathol Exot
J Clin Psychiatry
Muscle Nerve
Technol Cult
BMC Neurosci
Hist Hosp
Int J Bioinform Res Appl
Annu Rev Chem Biomol Eng
Aust N Z J Surg
Rech Soins Infirm
Neuron
Mol Cell
Dis Manag Advis
Rehab Manag
Vital Health Stat 10
J Clin Invest
J Microw Power Electromagn Energy
Water Sci Technol
Altern Med Rev
TreatmentUpdate
US News World Rep
Arch Anim Nutr
Health Data Manag
Dis Mon
East Afr Med J
Caring
Alcohol Res Health
Scand J Surg
Dent Assist
BMC Dermatol
Adv Appl Microbiol
Mol Cell Biomech
Fertil Steril
Am Surg
N Y State Dent J
Rocz Panstw Zakl Hig
Arch Ophthalmol
Ukr Biokhim Zh
Dermatol Surg
Oper Dent
IAVI Rep
SADJ
Harv Health Lett
Sleep
Jt Comm J Qual Improv
Acta Chir Belg
J Psychohist
Arb Paul Ehrlich Inst Bundesinstitut Impfstoffe Biomed Arzneim Langen Hess
Stroke
J Clin Dent
Tunis Med
Kokubyo Gakkai Zasshi
Epidemiol Infect
Local Popul Stud
Curr Drug Abuse Rev
EXS
Contrib Microbiol
Z Psychosom Med Psychother
Conn Med
S C Nurse
Res Theory Nurs Pract
Eur J Gynaecol Oncol
Dynamics
J Chromatogr
Environ Toxicol Chem
J Stud Alcohol Drugs Suppl
BJU Int
Dan Medicinhist Arbog
Parassitologia
Egypt J Immunol
BMC Complement Altern Med
Am J Trop Med Hyg
Zh Obshch Biol
Am J Hosp Pharm
Acta Medica (Hradec Kralove) Suppl
Ned Tijdschr Geneeskd
Okajimas Folia Anat Jpn
Foot Ankle Int
Assist Inferm Ric
J Vet Med Sci
Psychol Neuropsychiatr Vieil
Med Pregl
Nat Methods
Clin Immunol
Wurzbg Medizinhist Mitt
Ann Rheum Dis
AIDS Res Hum Retroviruses
Patol Fiziol Eksp Ter
Int J Adolesc Med Health
J Dent Res
Phys Rev Lett
Z Naturforsch C
Can J Clin Pharmacol
Harv Womens Health Watch
Anasthesiol Intensivmed Notfallmed Schmerzther
Cesk Fysiol
Health Care Women Int
Trans Am Neurol Assoc
Nat Neurosci
Oral Health Dent Manag
Bull Soc Belge Ophtalmol
MMWR Recomm Rep
N J Nurse
AANA J
Compr Ophthalmol Update
Can J Appl Physiol
Leadersh Health Serv (Bradf Engl)
Indian J Tuberc
Sex Transm Infect
Semin Ophthalmol
J Bone Joint Surg Br
Vet J
Hindsight
Biotechnol Bioeng
Sud Med Ekspert
J Egypt Natl Canc Inst
Zhongguo Yi Miao He Mian Yi
Exp Cell Res
Rev Med Univ Navarra
Gesnerus
Hist Psychiatry
Chem Biol Interact
Aust J Holist Nurs
Clin Toxicol (Phila)
Am J Kidney Dis
Collegian
J Ment Health Policy Econ
Nat Chem Biol
Synth Proj Res Synth Rep
Curr Opin Chem Biol
Am J Disaster Med
Sudhoffs Arch Z Wissenschaftsgesch Beih
Indian J Med Ethics
J Clin Pediatr Dent
J Clin Epidemiol
J Surg Res
CMAJ
J Investig Dermatol Symp Proc
Am J Hum Genet
Yale J Health Policy Law Ethics
Acta Myol
Int J Comput Biol Drug Des
Coll Antropol
Del Med J
Milbank Q
Int J Oral Sci
Adv Anat Pathol
Nat Rev Immunol
J Ir Dent Assoc
HIV AIDS Policy Law Rev
Emerg Med Clin North Am
J Spinal Cord Med
Gastroenterology
Asian Pac J Allergy Immunol
Hokkaido Igaku Zasshi
Med Device Technol
Fukushima J Med Sci
J Miss State Med Assoc
Mater Manag Health Care
J Calif Dent Assoc
Eur J Cell Biol Suppl
J Pract Nurs
J Ayub Med Coll Abbottabad
Rev Derecho Genoma Hum
Int J Comput Dent
J Child Sex Abus
Antibiot Khimioter
Cancer Res
J Neurosci
Rev Hist Pharm (Paris)
Klin Neuroradiol
Trends Genet
Proc Natl Acad Sci U S A
Br J Nurs
Harv Dent Bull
Int J Prison Health
Assist Technol
Neuro Endocrinol Lett
Harefuah
Adv Perit Dial
Gac Med Mex
Qual Prim Care
Ky Nurse
Syst Parasitol
Endothelium
J Support Oncol
Ann Intern Med
Afr J Med Med Sci
Tijdschr Diergeneeskd
Postgrad Med
Northwest Dent
Hawaii Med J
Traffic Inj Prev
J Allergy Clin Immunol
J Aerosol Med Pulm Drug Deliv
Cell Mol Life Sci
Med Anthropol Q
Mark Health Serv
J Gerontol A Biol Sci Med Sci
Cytogenet Cell Genet
Biol Bull
Mol Pharmacol
Eur J Haematol
J Healthc Risk Manag
Front Health Serv Manage
Herpes
Chem Rec
Indian J Pathol Microbiol
World J Orthod
J Cancer Res Clin Oncol
Rev Laryngol Otol Rhinol (Bord)
BMC Vet Res
Curationis
Homeost Health Dis
J Neural Transm Suppl
Med Dosw Mikrobiol
Epidemiol Psichiatr Soc
Neurodiagn J
Ann Ital Chir
Presse Med
Top Curr Chem
Aust Nurs J
Chir Ital
Ann Hematol
Polim Med
Psychiatr Danub
Surv Ophthalmol
J Vis Exp
Strahlenther Onkol
J Gen Microbiol
Int J Syst Evol Microbiol
Kaibogaku Zasshi
Yeast
J Pastoral Care Counsel
Harv Heart Lett
Dokl Biol Sci
Acupunct Electrother Res
Adv Cardiol
Rhinol Suppl
Eur J Endocrinol
Prague Med Rep
J Med Syst
Pediatr Neonatol
Eur J Oral Implantol
Exp Hematol
Srp Arh Celok Lek
Expert Rev Vaccines
Br J Ophthalmol
J Nurs Meas
Can J Cardiol
Cell
Physician Exec
J Law Med
Cesk Slov Oftalmol
Clin Lymphoma Myeloma
J Nutr Elder
Exerc Immunol Rev
J Health Serv Res Policy
Int Dent J
Am J Epidemiol
Tex Nurs
Poult Sci
Epilepsia
CDS Rev
Science
Curr Protoc Neurosci
Can J Exp Psychol
East Mediterr Health J
Turk J Pediatr
Gewina
Lijec Vjesn
Motor Control
Cancer Lett
Bull Anesth Hist
J Surg Orthop Adv
Bull Cercle Benelux Hist Pharm
JAAPA
LDA J
Nat Prod Rep
Pharmeuropa Bio
N Z Med J
Profiles Healthc Commun
Acta Ortop Mex
Minn Med
Radiol Med
Arch Pathol Lab Med
Popul Trends
J Med Liban
Biochim Biophys Acta
Epidemiol Psychiatr Sci
Neuere Med Wiss Quellen Stud
Medicine (Baltimore)
Acta Orthop Suppl
Ceska Gynekol
Cent Eur J Public Health
Arterioscler Thromb Vasc Biol
Am J Dent
J Nurs Educ
Pa Dent J (Harrisb)
Anesth Prog
Nihon Ishigaku Zasshi
J Exp Med
BMC Emerg Med
Adv Anat Embryol Cell Biol
Rural Remote Health
Arch Inst Pasteur Tunis
Eur J Health Law
Hist Biol
Can Rev Sociol
Ann Allergy Asthma Immunol
Clin Exp Obstet Gynecol
Nihon Yakurigaku Zasshi
Ther Umsch
Curr Rheumatol Rep
Psychiatr Pol
Chest
Ultrasonics
Nat Clin Pract Gastroenterol Hepatol
Value Health
Growth Dev Aging
Toxicology
Onderstepoort J Vet Res
Hist Sci (Tokyo)
Curr HIV/AIDS Rep
Eur J Esthet Dent
Eur J Immunol
Berl Munch Tierarztl Wochenschr
Med Image Comput Comput Assist Interv
Am J Law Med
Z Arztl Fortbild Qualitatssich
Orthod Fr
Vital Health Stat 13
J Anal Toxicol
Isr Med Assoc J
NASN Sch Nurse
Health Stat Q
Proc Am Philos Soc
Ann Otol Rhinol Laryngol
Acta Biomed
Can Nurse
Nat New Biol
Asian J Psychiatr
J Med Assoc Thai
Acta Pol Pharm
J Bacteriol
Nig Q J Hosp Med
Indian J Biochem Biophys
Health Phys
Kagakushi Kenkyu
Glob J Health Sci
Hist Med Vet
Organon
J Gerontol B Psychol Sci Soc Sci
J Pediatr Ophthalmol Strabismus
Am J Orthod Dentofacial Orthop
J Pediatr Endocrinol Metab
Crit Rev Eukaryot Gene Expr
J Mass Spectrom
Perspectives
Miss RN
S D Med
Int J Radiat Biol
Evol Dev
Int Surg
Best Pract Res Clin Anaesthesiol
J Immunol
Pathologica
Mayo Clin Health Lett
Cancer Sci
Sci Am
Ambix
Lege Artis Med
Food Microbiol
BMC Biotechnol
Metabolism
Acta Biotheor
Adv Health Econ Health Serv Res
Med Tekh
Arch Virol Suppl
Health Matrix Clevel
Intervirology
Sci Context
J Neurochem
J Watch AIDS Clin Care
Genetika
Fortune
Biol Aujourdhui
Audiol Neurootol
Nihon Shinkei Seishin Yakurigaku Zasshi
J Insur Med
J Health Popul Nutr
Przegl Lek
J Immunol Methods
Prax Kinderpsychol Kinderpsychiatr
Nat Rev Microbiol
J Virol
Heredity (Edinb)
Endocr Rev
In Silico Biol
Community Dent Health
Nephrol News Issues
Surg Neurol
Klin Mikrobiol Infekc Lek
Plant Mol Biol
J Am Coll Cardiol
Recent Pat Antiinfect Drug Discov
Curr Opin Drug Discov Devel
J N Y State Nurses Assoc
Evid Based Nurs
Health Prog
Adolesc Med State Art Rev
Med Probl Perform Art
Tissue Eng
Bol Asoc Med P R
Mol Gen Genet
Child Health Alert
Acta Microbiol Pol
Vopr Pitan
J Phys Chem B
Pol J Vet Sci
Lakartidningen
Adv Microb Physiol
Diagn Mol Pathol
Arch Pediatr Adolesc Med
J Toxicol Environ Health A
Surviv News (Atlanta Ga)
Magy Seb
J Natl Med Assoc
Rev Invest Clin
Br J Cancer
Med Hist (Barc)
Biochemistry
J Physiol Anthropol
New Microbiol
Adv Data
Adv Tech Stand Neurosurg
J Exp Zool
Bing Du Xue Bao
Nurs Stand
Physiology (Bethesda)
J Neuropsychol
J Glaucoma
NIH Consens State Sci Statements
Cogn Affect Behav Neurosci
Rev Gaucha Enferm
Physis Riv Int Stor Sci
Compend Contin Educ Vet
Adv Nurse Pract
Can J Neurol Sci
Hist Philos Life Sci
Mycologia
AIDS Alert
Biomol NMR Assign
Curr Protoc Protein Sci
Gulf J Oncolog
RN
Am J Physiol Regul Integr Comp Physiol
Ann Urol (Paris)
Zhen Ci Yan Jiu
Hormones (Athens)
Urologiia
J Vasc Surg
Arch Mal Coeur Vaiss
Cancer Detect Prev
Soc Secur Bull
Ter Arkh
Rom J Intern Med
Trop Med Int Health
Cryo Letters
BMC Pregnancy Childbirth
Kokuritsu Iyakuhin Shokuhin Eisei Kenkyusho Hokoku
Indian J Chest Dis Allied Sci
Biomed Environ Sci
MMWR Morb Mortal Wkly Rep
Consult Pharm
An Otorrinolaringol Ibero Am
Adv Enzymol Relat Areas Mol Biol
Pediatr Dev Pathol
Adapt Phys Activ Q
Curr Protoc Bioinformatics
Ethiop Med J
Horm Res
Ann Neurol
Curr HIV Res
BMC Genomics
Torture
Am J Public Health
Cancer Invest
Hindustan Antibiot Bull
Harv Bus Rev
Med Lav
Eur Rev Med Pharmacol Sci
Ecology
East Afr J Public Health
J Pediatr
Timely Top Med Cardiovasc Dis
Semin Ultrasound CT MR
Isis
J Med Microbiol
Res Gerontol Nurs
Rev Med Chir Soc Med Nat Iasi
Ber Wiss
Arzneimittelforschung
J Environ Pathol Toxicol Oncol
Can J Neurosci Nurs
Krankenpfl Soins Infirm
J Health Adm Educ
Psychol Rep
Biochem Med (Zagreb)
Soc Work
Turk Patoloji Derg
Nuncius
J Fam Hist
Laryngoscope
Appl Environ Microbiol
Annu Rev Plant Biol
Vestn Rentgenol Radiol
Semin Oncol
Annu Rev Microbiol
Curr Opin Cell Biol
Roum Arch Microbiol Immunol
J Soc Integr Oncol
J Chromatogr B Analyt Technol Biomed Life Sci
CA Cancer J Clin
Acta Microbiol Immunol Hung
Acta Neurol Taiwan
Rev Gastroenterol Mex
AIDS Policy Law
Int J Orofacial Myology
Virchows Arch
Med Leg J
Stress
Clin Transpl
SAAD Dig
Organ Ethic
Curr Eye Res
Harv Mens Health Watch
Scand J Public Health
Emerg Med Pract
Ross Fiziol Zh Im I M Sechenova
Int J Cancer
Alpha Omegan
Br J Educ Psychol
J Hum Ergol (Tokyo)
JAMA
Dev Health Econ Public Policy
Int J Data Min Bioinform
Klin Oczna
Seikagaku
IARC Monogr Eval Carcinog Risks Hum
Proc Inst Mech Eng H
Hum Pathol
Radiol Manage
Klin Khir
GHA Today
Tex Med
Klin Lab Diagn
Ann Epidemiol
Soins Psychiatr
J Palliat Care
Ann Hum Genet
J Environ Sci Eng
Inform Prim Care
Brain
Retrovirology
Am J Psychother
Stem Cells Transl Med
BMC Biol
MLO Med Lab Obs
Clin Nephrol
Acta Medica (Hradec Kralove)
J R Soc Promot Health
Cancer Immun
Kennedy Inst Ethics J
Posit Aware
J Am Acad Dermatol
Indian J Exp Biol
Bull Indian Inst Hist Med Hyderabad
J Am Acad Audiol
J Microsc
Eksp Klin Farmakol
IET Nanobiotechnol
Ophthal Plast Reconstr Surg
Arch Intern Med
Drugs Today (Barc)
J Addict Med
Nebr Symp Motiv
J Health Soc Policy
Scand J Rheumatol Suppl
Acad Med
Public Health Rep
Dis Colon Rectum
Chang Gung Med J
Breastfeed Rev
J Heart Valve Dis
Nurse Res
Arthritis Care Res (Hoboken)
Clin Neurophysiol
Ulus Travma Acil Cerrahi Derg
Curr Protoc Nucleic Acid Chem
Am J Ophthalmol
Water Environ Res
Environ Sci Pollut Res Int
J Histochem Cytochem
Int J Occup Saf Ergon
Cancer Radiother
J Aging Phys Act
Exp Mol Pathol
Laeknabladid
Kaku Igaku
Cancer Cell
Diabetes Self Manag
Perspect Infirm
Acta Ophthalmol
Ginekol Pol
Natl Med J India
Nat Clin Pract Endocrinol Metab
Insight
J Gen Virol
Acta Chir Plast
Cytogenet Genome Res
J Basic Clin Physiol Pharmacol
BMC Evol Biol
Can Bull Med Hist
Psychoanal Rev
Int J Biochem
Int J Med Microbiol
J Sport Rehabil
Rev Neurol (Paris)
Recent Pat CNS Drug Discov
Korean J Parasitol
Toxic Rep Ser
Saudi J Kidney Dis Transpl
Adv NPs PAs
MEDICC Rev
Aust N Z J Public Health
Ginecol Obstet Mex
Adv Chronic Kidney Dis
Adv Clin Chem
Nat Cell Biol
J Neurosurg
Genomics
Acta Neurol Belg
J Am Coll Surg
Strahlenschutz Forsch Prax
Arch Ital Urol Androl
Cell Prolif
J Vet Dent
J Health Life Sci Law
Can J Ophthalmol
Am J Physiol Endocrinol Metab
Environ Mol Mutagen
Ala Nurse
Hawaii Dent J
Pharos Alpha Omega Alpha Honor Med Soc
Ann Clin Microbiol Antimicrob
Trop Gastroenterol
Acta Clin Belg
Rev Esc Enferm USP
J Int Bioethique
Healthc Philanthr
Int J Pharm Compd
Int J Occup Environ Med
Altern Ther Health Med
J Natl Cancer Inst
Immunology
Geriatr Psychol Neuropsychiatr Vieil
Annu Rev Pharmacol Toxicol
Z Evid Fortbild Qual Gesundhwes
Sarcoidosis Vasc Diffuse Lung Dis
Psychiatry Res
Lepr Rev
Nat Rev Cancer
Dtsch Med Wochenschr
Mol Genet Genomics
Proc R Soc Lond B Biol Sci
J Neurosci Nurs
J (Inst Health Rec Inf Manag)
Arch Biochem Biophys
Gene Expr
No Shinkei Geka
Niger J Clin Pract
Nihon Hinyokika Gakkai Zasshi
EMBO J
Hinyokika Kiyo
Med Phys
Adv Health Care Manag
Can Oncol Nurs J
Neurol Neurochir Pol
Psychoanal Q
Surgery
Anestezjol Intens Ter
Hosp Mater Manage
Am J Med
An R Acad Nac Med (Madr)
Nat Rev Neurosci
BMC Struct Biol
Psychiatr Rehabil J
Retina
Ment Health Today
Nat Struct Mol Biol
Malar J
Cancer Immunol Immunother
Am J Psychiatry
IEEE Trans Nanobioscience
Angiology
Versicherungsmedizin
J Acad Nutr Diet
Am J Obstet Gynecol
Health Care Law Mon
Int J Occup Environ Health
Curr Protoc Cytom
Ultrason Imaging
Zh Evol Biokhim Fiziol
Vopr Kurortol Fizioter Lech Fiz Kult
Kansenshogaku Zasshi
Radiology
J La State Med Soc
Aust Vet J
Int Arch Allergy Immunol
CNS Spectr
Mol Phylogenet Evol
BMC Syst Biol
Mich Nurse
J Contin Educ Nurs
Jpn J Clin Oncol
Vestn Ross Akad Med Nauk
Dis Aquat Organ
Hosp Health Netw
Camb Q Healthc Ethics
Biochem J
MedGenMed
Org Lett
BMC Infect Dis
Biol Cell
Ann Acad Med Stetin
Ophthalmic Genet
ORNAC J
Journ Annu Diabetol Hotel Dieu
Health Facil Manage
Evid Based Ment Health
Lab Invest
Mod Healthc
Ecol Appl
Nurs N Z
Indian J Lepr
Can Assoc Radiol J
Pediatr Nurs
Clin Microbiol Rev
Prescrire Int
Biopolymers
J Air Waste Manag Assoc
Chimia (Aarau)
J Adhes Dent
Crit Rev Biomed Eng
Shinrigaku Kenkyu
Clin Infect Dis
Nihon Igaku Hoshasen Gakkai Zasshi
J Neuropathol Exp Neurol
Am J Bioeth
US Army Med Dep J
Learn Behav
Physiol Chem Phys Med NMR
Clin Pharmacol Ther
Future Child
Clin Neuropathol
J Zoo Wildl Med
J Nutrigenet Nutrigenomics
ACP J Club
Dermatol Nurs
J Mass Dent Soc
Leuk Res
EMS Mag
J Am Geriatr Soc
Annu Rev Biophys
Pediatr Pulmonol Suppl
Aging Male
J Am Soc Nephrol
Trop Doct
Soins Gerontol
FEMS Microbiol Ecol
Arch Gen Psychiatry
Chirurgia (Bucur)
Lik Sprava
Am J Clin Hypn
Ther Adv Respir Dis
Clin Lab Sci
Dent Today
Behav Healthc
Eur J Vasc Endovasc Surg
Percept Mot Skills
J Cell Biol
Physiol Plant
Hosp Case Manag
J Acquir Immune Defic Syndr
Infect Immun
Exp Parasitol
Dig Dis Sci
J Music Ther
J Nutr
J Chem Inf Model
Notes Rec R Soc Lond
Newsweek
J Neurol Neurosurg Psychiatry
Nestle Nutr Workshop Ser Clin Perform Programme
Pediatr Endocrinol Diabetes Metab
Immunity
Health Law J
Eur J Drug Metab Pharmacokinet
Fiziol Zh
J Hist Biol
N Engl J Med
J Int Acad Periodontol
Nutr Health
Acta Oncol
FEBS Lett
Psychol Serv
Prog Transplant
Appl Parasitol
BMC Med Ethics
Verh Dtsch Ges Pathol
Acta Haematol
Commun Agric Appl Biol Sci
Pediatr Dent
Nurs Times
Can J Public Health
Schweiz Monatsschr Zahnmed
Parasite Immunol
Int J Chron Obstruct Pulmon Dis
Vital Health Stat 23
Kekkaku
Mol Biol (Mosk)
Vesalius
Fungal Genet Biol
Fukuoka Igaku Zasshi
J Res Health Sci
Emerg Nurse
Bacteriol Virusol Parazitol Epidemiol
Soc Biol
J Toxicol Environ Health B Crit Rev
J Indiana Dent Assoc
Scand J Prim Health Care
Ophthalmology
Nihon Ganka Gakkai Zasshi
Scand J Rheumatol
J Nat Prod
Res Rep Health Eff Inst
Servir
J Cereb Blood Flow Metab
Nurs Educ Perspect
Parazitologiia
Med Monatsschr Pharm
J Reprod Dev
J Neurosurg Spine
Anim Genet
Tumori
J Soc Psychol
OR Manager
Clin Physiol
J Health Hum Serv Adm
Clin Experiment Ophthalmol
Met Ions Life Sci
Compend Contin Educ Dent
J Microbiol Methods
Can J Surg
Monash Bioeth Rev
J Am Mosq Control Assoc
Crit Care Med
Arkh Patol
Q Rev Biol
Rev Med Virol
J Registry Manag
J R Coll Physicians Edinb
Brain Cell Biol
Mol Gen Mikrobiol Virusol
Mol Biochem Parasitol
Hosp Top
Otolaryngol Head Neck Surg
Am J Emerg Med
Interv Neuroradiol
J Exp Ther Oncol
Blood
Trustee
Nutr Rev
Stomatologiia (Mosk)
Pak J Biol Sci
Curr Top Microbiol Immunol
Am J Physiol Gastrointest Liver Physiol
J Assoc Physicians India
Span J Psychol
Community Genet
Rev Alerg Mex
Int J Health Care Qual Assur
Malays J Nutr
Dev Biol (Basel)
Tar Heel Nurse
Female Pelvic Med Reconstr Surg
Nat Mater
Boll Soc Ital Biol Sper
Health History
Kos
Director
Sven Med Tidskr
Acta Odontol Latinoam
No To Hattatsu
J Avian Med Surg
J Nurs Adm
Lasers Surg Med Suppl
Int J Clin Pharmacol Ther
Life Sci
J Neuroimmunol
Hematol Oncol
FASEB J
Curr Clin Pharmacol
Med Confl Surviv
Commun Med
Acta Leprol
Natl Health Stat Report
Imprint
Neurocirugia (Astur)
Aust J Adv Nurs
C R Acad Sci III
Med J Malaysia
Acta Anaesthesiol Belg
Healthc Financ Manage
Trans Med Soc Lond
Pediatr Ann
Tanpakushitsu Kakusan Koso
J Clin Oncol
J Pathol
J Elder Abuse Negl
Bull Hist Med
J Gen Psychol
J Gravit Physiol
J Cancer Surviv
Women Health
Percept Psychophys
Am J Psychol
Acta Gastroenterol Belg
Orvostort Kozl
Przegl Epidemiol
Ophthalmic Res
Theor Biol Forum
Biofizika
Anaesth Intensive Care
Arerugi
Health Devices
J Biol Rhythms
Can J Gastroenterol
Arch Surg
Zhongguo Xue Xi Chong Bing Fang Zhi Za Zhi
Hum Reprod Genet Ethics
Zhongguo Zhen Jiu
Am J Surg Pathol
J Okla Dent Assoc
Can J Nurs Res
J Pharm Belg
Ideggyogy Sz
J AHIMA
Appl Physiol Nutr Metab
Int Heart J
Ann Ophthalmol (Skokie)
Clin Gastroenterol Hepatol
Physiol Rev
Isr J Psychiatry Relat Sci
Vital Health Stat 2
J Am Soc Mass Spectrom
Rev Am Hist
Am J Respir Cell Mol Biol
Chir Narzadow Ruchu Ortop Pol
Ther Adv Cardiovasc Dis
J Epidemiol
Clin Lab
Bull Mem Acad R Med Belg
Prog Drug Res
Nurs Res
Archit Rec
Am J Med Sci
Med Ges Gesch
Nat Med
Endocrinology
J Asian Nat Prod Res
Ther Deliv
J Med Life
Prog Nucleic Acid Res Mol Biol
Med Wieku Rozwoj
Brain Nerve
Niger J Med
Vestn Oftalmol
Br J Haematol
Fam Syst Health
Acta Clin Croat
Commun Dis Intell
Arch Phys Med Rehabil
Psychol Rev
Dev Neurosci
Am J Clin Nutr
Clin Sci (Lond)
Clin Schizophr Relat Psychoses
J Med Pract Manage
Contemp Nurse
Mikrobiologiia
Plast Reconstr Surg
J Okla State Med Assoc
Md Med
Biophys Struct Mech
Int J Yoga Therap
Ophthalmic Surg Lasers Imaging
B G
Physiologist
AJR Am J Roentgenol
J Clin Endocrinol Metab
Adv Genet
Duke Med Health News
Ann Ig
Khirurgiia (Sofiia)
Nurs Older People
Ned Tijdschr Tandheelkd
Urol Clin North Am
Nature
Environ Health
Healthcare Benchmarks Qual Improv
J Trauma Acute Care Surg
J Biol Chem
Tsitol Genet
J Physician Assist Educ
Am J Physiol
J Knee Surg
Front Neurol Neurosci
Thorax
Biomed Instrum Technol
Can Commun Dis Rep
Lancet Neurol
J Econ Entomol
Invest Clin
Nephrol Nurs J
Alkaloids Chem Biol
Anthropol Anz
J Hosp Mark Public Relations
Biochem Pharmacol
Arch Int Hist Sci (Paris)
Penn Dent J (Phila)
Am J Clin Oncol
Psychoanal Study Child
J Investig Allergol Clin Immunol
Bratisl Lek Listy
J Health Soc Behav
J Opioid Manag
Disaster Manag Response
J Ethn Subst Abuse
Tijdschr Psychiatr
Genet Soc Gen Psychol Monogr
Novartis Found Symp
Nihon Geka Gakkai Zasshi
Oncogene
Natl Vital Stat Rep
Nagoya J Med Sci
Diabetes Forecast
Food Nutr Bull
J Nanosci Nanotechnol
Vestn Khir Im I I Grek
Gan To Kagaku Ryoho
Am J Nurs
J Physiother
Obes Rev
Soc Sci Res
Mich Med
Ernst Schering Found Symp Proc
Riv Psichiatr
Ambul Pediatr
Evid Rep Technol Assess (Full Rep)
J Stem Cells
Downs Syndr Res Pract
Pol J Pathol
J Wound Care
Prostate
NTM
J Reprod Med
Int J Emerg Ment Health
J Trauma
J Clin Orthod
Vital Health Stat 11
Parasite
J Intern Med
Benefits Q
Sante Publique
EBRI Issue Brief
Time
Res Commun Mol Pathol Pharmacol
Workplace Health Saf
Microbiology
B-ENT
Rozhl Chir
Hum Factors
Trends Microbiol
Indian J Public Health
Alaska Med
Vasa
Am J Dermatopathol
20 Century Br Hist
Ital J Anat Embryol
Ethn Dis
Mo Med
J Dent Educ
Ital J Biochem
South Med J
Clin Orthop Relat Res
Urol Nurs
BMC Neurol
Health Manag Technol
Adv Child Dev Behav
Anesth Analg
Vital Health Stat 1
Stud Fam Plann
Clin Tech Small Anim Pract
Vet Radiol Ultrasound
Singapore Dent J
Rev Argent Microbiol
Clin Exp Metastasis
W V Med J
J Aerosol Med
Health Hum Rights
Rev Soc Fr Hist Hop
Medsurg Nurs
Circulation
Pharmazie
Tijdschr Gerontol Geriatr
Health Promot J Austr
Occup Environ Med
Klin Med (Mosk)
Front Biosci
Ann Health Law
Nurs J India
Suicide Life Threat Behav
Am J Phys Med Rehabil
Pediatr Clin North Am
Indian Heart J
Eksp Klin Gastroenterol
Sci Can
Zh Mikrobiol Epidemiol Immunobiol
Int Tinnitus J
Int MS J
Acta Physiol Hung
Undersea Hyperb Med
Qld Nurse
Bosn J Basic Med Sci
J Ark Med Soc
Pharm Hist
Am J Physiol Cell Physiol
Cancer Genet
Hypertension
Nat Genet
Pharm Hist (Lond)
Oral Health Prev Dent
J Med Assoc Ga
Med Clin North Am
Rev Med Brux
Cell Immunol
Neuropsychopharmacol Hung
J Health Care Finance
Anal Quant Cytol Histol
Nat Clin Pract Cardiovasc Med
Studium (Rotterdam)
Proj Inf Perspect
Helicobacter
Cancer
J Aquat Anim Health
Swed Dent J
Transl Res
P R Health Sci J
J Basic Microbiol
J Parasitol
Med Care
BMC Physiol
Comp Biochem Physiol Biochem Mol Biol
Tumour Biol
Patient
J Antimicrob Chemother
Surg Gynecol Obstet
Rontgenpraxis
Microb Cell Fact
Soc Hist Med
Adv Psychosom Med
Rev Prat
Arch Virol
Adv Exp Med Biol
Popul Rep L
Int J Psychiatry Med
BMC Mol Biol
Arthritis Rheum
J Pediatr Hematol Oncol
Otolaryngol Pol
Subcell Biochem
Adv Healthc Mater
Int J Radiat Oncol Biol Phys
Vic Stud
J Antibiot (Tokyo)
Zh Vopr Neirokhir Im N N Burdenko
Soud Lek
Am Heart J
HIV Clin Trials
Clin Chem
Archaea
J Appl Meas
BMJ
Soins
Health Law Can
Jt Comm Perspect
BMC Microbiol
Hist Sci Med
Am J Physiol Lung Cell Mol Physiol
Acta Otolaryngol Suppl
Revenue-cycle Strateg
Tex Dent J
Clin Adv Hematol Oncol
Med Sci Law
JBR-BTR
J Appl Psychol
Congenit Heart Dis
Jpn J Ophthalmol
Expert Rev Mol Med
Invest Ophthalmol Vis Sci
Med Health R I
Chudoku Kenkyu
J Prim Health Care
J Drug Educ
J Refract Surg
Scand J Gastroenterol Suppl
J Asthma
Nutr J
Health Care Manag Sci
J Am Vet Med Assoc
Annu Rev Pathol
In Vivo
J Extra Corpor Technol
Rinsho Byori
Hastings Cent Rep
Iowa Med
Aust J Prim Health
Acta Paediatr Taiwan
Curr Probl Cancer
J Small Anim Pract
J LGBT Health Res
J Cult Divers
MMWR Surveill Summ
J Psychosoc Nurs Ment Health Serv
Acta Neurochir Suppl
Eur Ann Allergy Clin Immunol
J Gen Appl Microbiol
Ceylon Med J
Jt Comm J Qual Patient Saf
Windows Time
Eur J Dermatol
Anaesthesia
Curr Opin Infect Dis
Australas Phys Eng Sci Med
J Perioper Pract
Part Fibre Toxicol
Khirurgiia (Mosk)
JSLS
Cardiovasc Ultrasound
J Invest Dermatol
Vet Rec
J UOEH
J Biol Regul Homeost Agents
Transplantation
Angiol Sosud Khir
Dialogues Clin Neurosci
Gynakol Geburtshilfliche Rundsch
Nihon Hoigaku Zasshi
Oncology (Williston Park)
Bull Narc
Int J Vitam Nutr Res
Prim Dent Care
Ann Otolaryngol Chir Cervicofac
Mol Ecol
Ann Chim
Chemosphere
Infect Dis Obstet Gynecol
Anat Sci Educ
Am J Respir Crit Care Med
Neurology
Zhongguo Gu Shang
Perspect Public Health
J Thorac Cardiovasc Surg
Aviakosm Ekolog Med
Oreg Nurse
Cutis
Cornea
Anesthesiology
Int J Prosthodont
J Bone Joint Surg Am
J Health Care Chaplain
CANNT J
Nat Rev Drug Discov
J Rehabil Med
AIDS Treat News
Orthop Clin North Am
J Tenn Dent Assoc
Methods Mol Med
Development
Am Arch
Rev Gastroenterol Disord
Clin Exp Rheumatol
Adv Med Sci
Nurs Manag (Harrow)
Cas Lek Cesk
Arch Neurol
Biocontrol Sci
Psychiatrike
Ceska Slov Farm
Evid Based Med
J Healthc Qual
Jpn J Vet Res
Argos
Adv Gerontol
Acta Vet Scand
Cell Oncol
Uirusu
Pneumologia
Microb Ecol
Cranio
Am J Physiol Renal Physiol
Qual Manag Health Care
Ment Phys Disabil Law Rep
Br J Radiol
Occas Pap R Coll Gen Pract
J Vector Borne Dis
Indian J Physiol Pharmacol
Med Parazitol (Mosk)
Nurs Child Young People
Annu Rev Public Health
Folia Med (Plovdiv)
Acta Univ Carol Med Monogr
Biomed Mater
Care Manag J
Inf Process Med Imaging
Acta Med Okayama
S Afr J Commun Disord
Tenn Nurse
Rev Esp Salud Publica
Anticancer Res
Oncol Res
Leukemia
Mol Immunol
J Orthop Res
Am J Med Genet C Semin Med Genet
Vet Herit
Cesk Patol
Pac Symp Biocomput
Nihon Seirigaku Zasshi
J Drugs Dermatol
Vopr Onkol
Prog Cardiovasc Dis
Eur J Paediatr Dent
Health Rep
Ophthalmologica
BMC Med Imaging
Arch Otolaryngol Head Neck Surg
Stapp Car Crash J
Health Care Strateg Manage
J Environ Health
Acta Radiol
Nepal Med Coll J
Acta Crystallogr Sect F Struct Biol Cryst Commun
Dynamis
Inquiry
Handb Exp Pharmacol
World Neurosurg
Mycol Res
Int Rev Cytol
AIDS Read
Am J Occup Ther
J Med Chem
Funct Neurol
Adv Pharmacol
Histol Histopathol
Folia Med Cracov
J Fam Pract
Med Tr Prom Ekol
Geobiology
Tenn Med
Masui
Curr Dir Autoimmun
Aviat Space Environ Med
Midwifery Today Int Midwife
Hum Genet
RNA
Int J Aging Hum Dev
Environ Res
J Med
Arch Dis Child
IARC Sci Publ
BMC Ecol
Rehabil Nurs
Glas Srp Akad Nauka Med
Forum Nutr
Med Nowozytna
Zh Vyssh Nerv Deiat Im I P Pavlova
J Mich Dent Assoc
MMW Fortschr Med
Agric Biol Chem
J Egypt Soc Parasitol
Acta Crystallogr C
J Mol Biol
Lancet Infect Dis
Surg Infect (Larchmt)
Community Pract
Rhinology
West Indian Med J
Ann R Australas Coll Dent Surg
Folia Parasitol (Praha)
Hiroshima J Med Sci
Kyobu Geka
Rev Cubana Med Trop
Chin J Physiol
J Surg Oncol
Arch Kriminol
Biomed Khim
Middle East J Anesthesiol
FEBS J
Int J Exp Pathol
J Plast Reconstr Aesthet Surg
Skinmed
Healthc Exec
Probl Sotsialnoi Gig Zdravookhranenniiai Istor Med
Sci Prog
Biochem Biophys Res Commun
Contemp Top Lab Anim Sci
Clin Nurse Spec
APMIS Suppl
Top Stroke Rehabil
Healthc Hazard Manage Monit
Curr Protoc Microbiol
Appl Spectrosc
Diving Hyperb Med
Sante
Acta Pharm Hung
Nat Prod Commun
Am J Physiol Heart Circ Physiol
Altern Lab Anim
Res Q Exerc Sport
J Immigr Health
Nihon Jibiinkoka Gakkai Kaiho
Pharm Unserer Zeit
Recent Results Cancer Res
Sports Biomech
Pa Nurse
Nihon Kokyuki Gakkai Zasshi
Recenti Prog Med
Med Trop (Mars)
Nihon Jinzo Gakkai Shi
J Hist Dent
Curr Protoc Immunol
Br J Nutr
RCM Midwives
Am Nurse
Klin Onkol
Prog Retin Eye Res
Respir Care
HIV Clin
Nat Clin Pract Rheumatol
PDA J Pharm Sci Technol
J Pharmacol Exp Ther
Heart Advis
Dent Implantol Update
Curr Protoc Stem Cell Biol
ONS Connect
Carcinogenesis
N Z Dent J
J Infect Dis
Am Ann Deaf
Langmuir
J Cell Physiol
Continuum (Minneap Minn)
Nihon Koshu Eisei Zasshi
Environ Technol
Paediatr Nurs
Microbiol Res
Biophys J
Rev Environ Contam Toxicol
Malawi Med J
Semin Diagn Pathol
Healthc Manage Forum
Biomed Eng Online
Clin Exp Immunol
Nebr Nurse
J Cosmet Sci
Am Fam Physician
Lancet
Zebrafish
Public Underst Sci
Dokl Biochem Biophys
Prairie Rose
Pol J Microbiol
Genome Inform
Spec Law Dig Health Care Law
Curr Probl Surg
Bull Soc Sci Med Grand Duche Luxemb
Tanzan J Health Res
Med J Aust
J Am Diet Assoc
BETA
Dev Cell
J Comput Assist Tomogr
BMC Pulm Med
J Public Health Dent
J Environ Biol
J Chromatogr A
Early Sci Med
J Oral Implantol
AIDS Clin Care
BMC Dev Biol
Comput Syst Bioinformatics Conf
Chemistry
Toxicol Lett
Cell Struct Funct
Med Arh
Cell Host Microbe
Vasc Health Risk Manag
Fogorv Sz
Jpn Hosp
DNA Cell Biol
Cancer Genet Cytogenet
Arch Med Sadowej Kryminol
J Med Cuneif
J Contemp Health Law Policy
Ultrastruct Pathol
Acta Cytol
School Nurse News
Immunogenetics
Ann Emerg Med
IET Syst Biol
Trends Cell Biol
J Food Prot
Pediatr Res
Jt Meet Abstr Am Dairy Sci Assoc
Can Vet J
Nucl Recept Signal
S Afr J Surg
AIDS Educ Prev
Nurs Prax N Z
Arch Dermatol
Harv Ment Health Lett
Ann N Y Acad Sci
Eur J Ophthalmol
Annu Rev Cell Dev Biol
Aging Clin Exp Res
Clin Breast Cancer
Curr Protoc Mol Biol
Exp Neurol
Cochrane Database Syst Rev
Tsitologiia
Med Inform Internet Med
Commun Nurs Res
Kans Nurse
Ann Biol Clin (Paris)
Comp Med
Odontostomatol Trop
Circ Cardiovasc Imaging
Healthc Inform
BMC Cell Biol
J Genet Psychol
Am J Drug Alcohol Abuse
BMC Bioinformatics
Cancer Chemother Pharmacol
Ital Heart J Suppl
Curr Microbiol
Psychiatr Hung
Sci Pract Perspect
Lancet Oncol
Nurs Clin North Am
J Oral Maxillofac Surg
J Int Fed Clin Chem
BMC Gastroenterol
Chin J Dent Res
Violence Vict
Suppl Clin Neurophysiol
Clin Neurosurg
J Prev Med Hyg
Dakar Med
Usp Fiziol Nauk
Colo Nurse
Adv Clin Exp Med
Mikrobiol Z
Ohio Nurses Rev
Voen Med Zh
Genet Couns
Cir Pediatr
Soins Pediatr Pueric
J Dance Med Sci
J Health Organ Manag
Arch Cardiol Mex
Vojnosanit Pregl
J Nucl Med
Zhongguo Dang Dai Er Ke Za Zhi
J Herb Pharmacother
Br J Hist Sci
Probl Tuberk Bolezn Legk
Eur J Prosthodont Restor Dent
NIH Guide Grants Contracts
Annu Rev Food Sci Technol
Faraday Discuss
Nat Rev Mol Cell Biol
Pharmeur Bio Sci Notes
AJS
Med Econ
Am J Surg
Rev Port Cardiol
AHP J
Orv Hetil
Rev Med Liege
Postepy Biochem
Adv Chromatogr
J Clin Microbiol
Eur J Protistol
Ann Parasitol
Harvey Lect
J BUON
Rev Esp Anestesiol Reanim
Morfologiia
Mil Med
Adv Colloid Interface Sci
Acta Hist Leopoldina
Birth Defects Res C Embryo Today
Genes Dev
Methods Biochem Anal
Oncology
J Endourol
Clin Med
J Hist Ideas
Gynecol Oncol
Radiat Res
Crit Rev Microbiol
Korean J Intern Med
Pharm Hist Aust
Curr Opin Ophthalmol
Rev Med Suisse
Am J Gastroenterol
Influenza Other Respi Viruses
Scand J Immunol
ORL Head Neck Nurs
Creat Nurs
Acta Clin Belg Suppl
Cent Afr J Med
J S Afr Vet Assoc
Can J Cardiovasc Nurs
J Vasc Res
Hosp Peer Rev
Am J Electroneurodiagnostic Technol
Wkly Epidemiol Rec
Pflege Z
Nihon Rinsho
J Indian Med Assoc
Fiziol Cheloveka
BMC Med
Med Sci (Paris)
J Evid Based Dent Pract
FAO Food Nutr Pap
J Am Coll Dent
Rev Environ Health
Br J Dev Psychol
Marbg Schrift Medgesch
Vestn Otorinolaringol
Recent Pat Cardiovasc Drug Discov
Oftalmologia
Adv Dermatol
Int J Pharm Pract
J Psychoactive Drugs
Int J Palliat Nurs
Dokl Akad Nauk SSSR
Prog Exp Tumor Res
Monogr Clin Cytol
Zentralbl Neurochir
Ontogenez
Mol Cancer
J Cardiovasc Magn Reson
Circ Heart Fail
J Int Med Res
J Pharmacokinet Biopharm
HIV Prev Plus
Praxis (Bern 1994)
Pract Midwife
AHIP Cover
Nihon Arukoru Yakubutsu Igakkai Zasshi
Tanzan Health Res Bull
Infect Dis Clin North Am
Electromyogr Clin Neurophysiol
Acta Orthop Belg
FEMS Microbiol Rev
Epidemiol Mikrobiol Imunol
Trials
Biotechnol Genet Eng Rev
Pediatrics
J Ky Med Assoc
Aust Orthod J
Z Kinder Jugendpsychiatr Psychother
Nat Rev Genet
World Hosp Health Serv
J Fam Health Care
BMC Oral Health
Seishin Shinkeigaku Zasshi
Pharmeur Sci Notes
Dev Med Child Neurol
J Vestib Res
Am J Rhinol
J Healthc Manag
Curr Neurol Neurosci Rep
J Healthc Inf Manag
Can Oper Room Nurs J
Pathobiology
Ann Surg
N Z Vet J
Pediatr Blood Cancer
Bioorg Khim
Epileptic Disord
Ugeskr Laeger
Ann Sci
Bull Environ Contam Toxicol
J N J Dent Assoc
BMC Ophthalmol
Med Lett Drugs Ther
Soc Reprod Fertil Suppl
World Health Popul
Virology
AIDS Rev
Reprod Biol Endocrinol
Pak J Pharm Sci
Adv Surg
Arch Environ Occup Health
Exp Biol Med (Maywood)
Cancer Treat Rev
HDA Now
Hosp Outlook
Arch Pathol
Nihon Hoshasen Gijutsu Gakkai Zasshi
Mayo Clin Proc
Adv Virus Res
J Trop Pediatr
Sante Ment Que
Wilderness Environ Med
Vnitr Lek
Trans Am Ophthalmol Soc
Pol Arch Med Wewn
Luzif Amor
Am J Infect Control
J Leukoc Biol Suppl
J Sport Exerc Psychol
Eur J Surg Oncol
Stud Hist Philos Sci
FEMS Microbiol Lett
Ir Med J
Osaka City Med J
BMC Womens Health
Am J Med Qual
Monaldi Arch Chest Dis
Dev Biol
Okla Nurse
Clin Radiol
Adv Clin Path
Geriatrics
BMC Biochem
Medizinhist J
Antiviral Res
Annu Rev Immunol
Bangladesh Med Res Counc Bull
Kwart Hist Nauki Tech
Acta Ophthalmol Scand
Ann R Coll Surg Engl
J N Z Soc Periodontol
J Aging Soc Policy
Hepatogastroenterology
Can J Occup Ther
J Wildl Dis
Wiad Parazytol
APMIS
Bull Cancer
Ann Rev Mar Sci
J Biomed Nanotechnol
Am J Hematol
Johns Hopkins Med Lett Health After 50
IRB
Circ Arrhythm Electrophysiol
J Comp Physiol A
J Christ Nurs
Acta Chir Iugosl
Genet Test
Acta Orthop
Nat Clin Pract Nephrol
Clin EEG Neurosci
Hist Psychol
Lymphology
Tidsskr Nor Laegeforen
Biocell
Ambio
Rofo
Behav Res Methods
J Gerontol Nurs
Stud Health Technol Inform
Res Nurs Health
Lit Med
J Orofac Pain
Rev Belge Med Dent (1984)
Urology
BMC Plant Biol
Nurs BC
Immunohematology
Obstet Gynecol
BMC Med Genet
Akush Ginekol (Sofiia)
GMHC Treat Issues
Thorac Surg Clin
Evid Based Dent
Viral Immunol
Southeast Asian J Trop Med Public Health
Acta Biol Hung
Adolescence
Pediatr Med Chir
Refuat Hapeh Vehashinayim
Nurs Law Regan Rep
Acta Med Croatica
Br J Anaesth
Nat Immunol
Folia Biol (Krakow)
Avian Dis
Zh Nevrol Psikhiatr Im S S Korsakova
Int J Fertil Womens Med
Fla Nurse
Izv Akad Nauk Ser Biol
Soc Stud Sci
Circ Res
Am J Clin Pathol
Evol Anthropol
Dent Update
J Clin Ethics
Vet Ther
Nihon Naika Gakkai Zasshi
ABNF J
AAOHN J
J AOAC Int
Pediatr Endocrinol Rev
Environ Sci Technol
Rev Infirm
Hepatology
Am J Cardiol
Health Care Financ Rev
BMC Genet
J Med Dent Sci
Vet Clin North Am Food Anim Pract
J Chir (Paris)
Public Hist
Comp Biochem Physiol B
ED Manag
J Nerv Ment Dis
Nurs Econ
Pract Proced Aesthet Dent
J R Soc Med
Nat Clin Pract Oncol
Rev Physiol Biochem Pharmacol
Cah Sociol Demogr Med
Wiad Lek
Capitation Rates Data
Omega (Westport)
Int J Orthod Milwaukee
Acta Chir Orthop Traumatol Cech
Prikl Biokhim Mikrobiol
J Vet Med A Physiol Pathol Clin Med
Recent Dev Alcohol
Issues Law Med
Health Soc Work
Rev Neurosci
Health Serv Res
World Health Organ Tech Rep Ser
Front Neuroendocrinol
Nasnewsletter
Gig Sanit
Dent Pract Dent Rec
Bull Acad Natl Med
Duodecim
J Appl Biomech
J Mot Behav
Nat Nanotechnol
J Agric Saf Health
J Urol
Mol Cell Biol
Acta Anaesthesiol Scand
Pain Res Manag
Pflege
J Neurosurg Pediatr
Equine Vet J
G Ital Cardiol (Rome)
Arch Androl
J Psychol
HRSA Careaction
IEEE Comput Graph Appl
Am J Intellect Dev Disabil
G Ital Med Lav Ergon
J Environ Qual
J Clin Sleep Med
Phys Ther
Int J Immunopathol Pharmacol
Diabetes
Theriaca
Cogn Neuropsychol
Arch Insect Biochem Physiol
