# Supplementary material for: An overview of the BIOASQ large-scale biomedical semantic indexing and question answering competition
Source: BMC Bioinformatics. 2015 Apr 30;16:138. doi: 10.1186/s12859-015-0564-6 (PMC4450488; doi:10.1186/s12859-015-0564-6)
Supplement: Additional file 3 — Example of a PUBMED query that is used to generate a test dataset for BIOASQ Task 1a. The text file contains an example of a PubMed query that is issued automatically by the respective BioASQ web service, in order to create a test data set for Task 1a. All three restrictions set for the generation of test datasets in Task 1a are included in this query. In this specific example, this query would generate a test dataset for the period 02/12/2013−16/12/2013. [file 12859_2015_564_MOESM3_ESM.txt]

((2013/12/02[Date - Create] :2013/12/16[Date - Create] not (2013/12/02[Date - Completion] :2013/12/16[Date - Completion])) AND ("J Steroid Biochem Mol Biol"[JO] OR "Gut"[JO] OR "Pol Merkur Lekarski"[JO] OR "Ann Afr Med"[JO] OR "Ann Thorac Surg"[JO] OR "BMC Pharmacol"[JO] OR "BMC Med Genomics"[JO] OR "Curr Protoc Hum Genet"[JO] OR "Radiol Clin North Am"[JO] OR "Transfusion"[JO] OR "Pathophysiol Haemost Thromb"[JO] OR "Dev Med Child Neurol Suppl"[JO] OR "Ment Retard"[JO] OR "Mol Vis"[JO] OR "Mendel Newsl"[JO] OR "Einstein (Sao Paulo)"[JO] OR "Child Welfare"[JO] OR "Occup Health Saf"[JO] OR "Alta RN"[JO] OR "Radiats Biol Radioecol"[JO] OR "Exp Eye Res"[JO] OR "Mol Carcinog"[JO] OR "Anesteziol Reanimatol"[JO] OR "Int Microbiol"[JO] OR "Vopr Virusol"[JO] OR "Dev World Bioeth"[JO] OR "Drug Metab Lett"[JO] OR "Bull Am Coll Surg"[JO] OR "Arch Osteoporos"[JO] OR "Jpn J Antibiot"[JO] OR "Br J Surg"[JO] OR "Rev Sci Tech"[JO] OR "Heart"[JO] OR "J Natl Black Nurses Assoc"[JO] OR "Manag Care"[JO] OR "Verh K Acad Geneeskd Belg"[JO] OR "Med Law"[JO] OR "Beginnings"[JO] OR "Int J Health Serv"[JO] OR "Med Pr"[JO] OR "P N G Med J"[JO] OR "J Environ Sci (China)"[JO] OR "J Leukoc Biol"[JO] OR "Stud Gesch Krankenhauswesens"[JO] OR "Nihon Hansenbyo Gakkai Zasshi"[JO] OR "Rev Latinoam Microbiol"[JO] OR "Future Microbiol"[JO] OR "N C Med J"[JO] OR "J Submicrosc Cytol Pathol"[JO] OR "J Commun Dis"[JO] OR "Surg Clin North Am"[JO] OR "Ann Appl Biol"[JO] OR "Kinderkrankenschwester"[JO] OR "Crit Care Resusc"[JO] OR "Reumatizam"[JO] OR "Rev Enferm"[JO] OR "ASHA"[JO] OR "Can J Infect Control"[JO] OR "Br J Community Nurs"[JO] OR "Annu Rev Nurs Res"[JO] OR "Afr J Reprod Health"[JO] OR "Gene"[JO] OR "J Pak Med Assoc"[JO] OR "J S C Med Assoc"[JO] OR "Arch Dis Child Fetal Neonatal Ed"[JO] OR "Health Estate"[JO] OR "Compr Ther"[JO] OR "WormBook"[JO] OR "Ophthalmic Epidemiol"[JO] OR "Acta Cardiol"[JO] OR "Proc West Pharmacol Soc"[JO] OR "EMS World"[JO] OR "Ann Otol Rhinol Laryngol Suppl"[JO] OR "MGMA Connex"[JO] OR "WMJ"[JO] OR "Malays J Pathol"[JO] OR "Dtsch Tierarztl Wochenschr"[JO] OR "Acta Obstet Gynecol Scand"[JO] OR "Dent Hist"[JO] OR "Curr Protoc Cell Biol"[JO] OR "Nucleic Acids Res"[JO] OR "Provider"[JO] OR "Paleopathol Newsl"[JO] OR "Arch Ital Biol"[JO] OR "Swed Dent J Suppl"[JO] OR "Nat Chem"[JO] OR "Cancer Cytopathol"[JO] OR "Sudhoffs Arch"[JO] OR "Bull Soc Pathol Exot"[JO] OR "J Clin Psychiatry"[JO] OR "Muscle Nerve"[JO] OR "Technol Cult"[JO] OR "BMC Neurosci"[JO] OR "Hist Hosp"[JO] OR "Int J Bioinform Res Appl"[JO] OR "Annu Rev Chem Biomol Eng"[JO] OR "Aust N Z J Surg"[JO] OR "Rech Soins Infirm"[JO] OR "Neuron"[JO] OR "Mol Cell"[JO] OR "Dis Manag Advis"[JO] OR "Rehab Manag"[JO] OR "Vital Health Stat 10"[JO] OR "J Clin Invest"[JO] OR "J Microw Power Electromagn Energy"[JO] OR "Water Sci Technol"[JO] OR "Altern Med Rev"[JO] OR "TreatmentUpdate"[JO] OR "US News World Rep"[JO] OR "Arch Anim Nutr"[JO] OR "Health Data Manag"[JO] OR "Dis Mon"[JO] OR "East Afr Med J"[JO] OR "Caring"[JO] OR "Alcohol Res Health"[JO] OR "Scand J Surg"[JO] OR "Dent Assist"[JO] OR "BMC Dermatol"[JO] OR "Adv Appl Microbiol"[JO] OR "Mol Cell Biomech"[JO] OR "Fertil Steril"[JO] OR "Am Surg"[JO] OR "N Y State Dent J"[JO] OR "Rocz Panstw Zakl Hig"[JO] OR "Arch Ophthalmol"[JO] OR "Ukr Biokhim Zh"[JO] OR "Dermatol Surg"[JO] OR "Oper Dent"[JO] OR "IAVI Rep"[JO] OR "SADJ"[JO] OR "Harv Health Lett"[JO] OR "Sleep"[JO] OR "Jt Comm J Qual Improv"[JO] OR "Acta Chir Belg"[JO] OR "J Psychohist"[JO] OR "Arb Paul Ehrlich Inst Bundesinstitut Impfstoffe Biomed Arzneim Langen Hess"[JO] OR "Stroke"[JO] OR "J Clin Dent"[JO] OR "Tunis Med"[JO] OR "Kokubyo Gakkai Zasshi"[JO] OR "Epidemiol Infect"[JO] OR "Local Popul Stud"[JO] OR "Curr Drug Abuse Rev"[JO] OR "EXS"[JO] OR "Contrib Microbiol"[JO] OR "Z Psychosom Med Psychother"[JO] OR "Conn Med"[JO] OR "S C Nurse"[JO] OR "Res Theory Nurs Pract"[JO] OR "Eur J Gynaecol Oncol"[JO] OR "Dynamics"[JO] OR "J Chromatogr"[JO] OR "Environ Toxicol Chem"[JO] OR "J Stud Alcohol Drugs Suppl"[JO] OR "BJU Int"[JO] OR "Dan Medicinhist Arbog"[JO] OR "Parassitologia"[JO] OR "Egypt J Immunol"[JO] OR "BMC Complement Altern Med"[JO] OR "Am J Trop Med Hyg"[JO] OR "Zh Obshch Biol"[JO] OR "Am J Hosp Pharm"[JO] OR "Acta Medica (Hradec Kralove) Suppl"[JO] OR "Ned Tijdschr Geneeskd"[JO] OR "Okajimas Folia Anat Jpn"[JO] OR "Foot Ankle Int"[JO] OR "Assist Inferm Ric"[JO] OR "J Vet Med Sci"[JO] OR "Psychol Neuropsychiatr Vieil"[JO] OR "Med Pregl"[JO] OR "Nat Methods"[JO] OR "Clin Immunol"[JO] OR "Wurzbg Medizinhist Mitt"[JO] OR "Ann Rheum Dis"[JO] OR "AIDS Res Hum Retroviruses"[JO] OR "Patol Fiziol Eksp Ter"[JO] OR "Int J Adolesc Med Health"[JO] OR "J Dent Res"[JO] OR "Phys Rev Lett"[JO] OR "Z Naturforsch C"[JO] OR "Can J Clin Pharmacol"[JO] OR "Harv Womens Health Watch"[JO] OR "Anasthesiol Intensivmed Notfallmed Schmerzther"[JO] OR "Cesk Fysiol"[JO] OR "Health Care Women Int"[JO] OR "Trans Am Neurol Assoc"[JO] OR "Nat Neurosci"[JO] OR "Oral Health Dent Manag"[JO] OR "Bull Soc Belge Ophtalmol"[JO] OR "MMWR Recomm Rep"[JO] OR "N J Nurse"[JO] OR "AANA J"[JO] OR "Compr Ophthalmol Update"[JO] OR "Can J Appl Physiol"[JO] OR "Leadersh Health Serv (Bradf Engl)"[JO] OR "Indian J Tuberc"[JO] OR "Sex Transm Infect"[JO] OR "Semin Ophthalmol"[JO] OR "J Bone Joint Surg Br"[JO] OR "Vet J"[JO] OR "Hindsight"[JO] OR "Biotechnol Bioeng"[JO] OR "Sud Med Ekspert"[JO] OR "J Egypt Natl Canc Inst"[JO] OR "Zhongguo Yi Miao He Mian Yi"[JO] OR "Exp Cell Res"[JO] OR "Rev Med Univ Navarra"[JO] OR "Gesnerus"[JO] OR "Hist Psychiatry"[JO] OR "Chem Biol Interact"[JO] OR "Aust J Holist Nurs"[JO] OR "Clin Toxicol (Phila)"[JO] OR "Am J Kidney Dis"[JO] OR "Collegian"[JO] OR "J Ment Health Policy Econ"[JO] OR "Nat Chem Biol"[JO] OR "Synth Proj Res Synth Rep"[JO] OR "Curr Opin Chem Biol"[JO] OR "Am J Disaster Med"[JO] OR "Sudhoffs Arch Z Wissenschaftsgesch Beih"[JO] OR "Indian J Med Ethics"[JO] OR "J Clin Pediatr Dent"[JO] OR "J Clin Epidemiol"[JO] OR "J Surg Res"[JO] OR "CMAJ"[JO] OR "J Investig Dermatol Symp Proc"[JO] OR "Am J Hum Genet"[JO] OR "Yale J Health Policy Law Ethics"[JO] OR "Acta Myol"[JO] OR "Int J Comput Biol Drug Des"[JO] OR "Coll Antropol"[JO] OR "Del Med J"[JO] OR "Milbank Q"[JO] OR "Int J Oral Sci"[JO] OR "Adv Anat Pathol"[JO] OR "Nat Rev Immunol"[JO] OR "J Ir Dent Assoc"[JO] OR "HIV AIDS Policy Law Rev"[JO] OR "Emerg Med Clin North Am"[JO] OR "J Spinal Cord Med"[JO] OR "Gastroenterology"[JO] OR "Asian Pac J Allergy Immunol"[JO] OR "Hokkaido Igaku Zasshi"[JO] OR "Med Device Technol"[JO] OR "Fukushima J Med Sci"[JO] OR "J Miss State Med Assoc"[JO] OR "Mater Manag Health Care"[JO] OR "J Calif Dent Assoc"[JO] OR "Eur J Cell Biol Suppl"[JO] OR "J Pract Nurs"[JO] OR "J Ayub Med Coll Abbottabad"[JO] OR "Rev Derecho Genoma Hum"[JO] OR "Int J Comput Dent"[JO] OR "J Child Sex Abus"[JO] OR "Antibiot Khimioter"[JO] OR "Cancer Res"[JO] OR "J Neurosci"[JO] OR "Rev Hist Pharm (Paris)"[JO] OR "Klin Neuroradiol"[JO] OR "Trends Genet"[JO] OR "Proc Natl Acad Sci U S A"[JO] OR "Br J Nurs"[JO] OR "Harv Dent Bull"[JO] OR "Int J Prison Health"[JO] OR "Assist Technol"[JO] OR "Neuro Endocrinol Lett"[JO] OR "Harefuah"[JO] OR "Adv Perit Dial"[JO] OR "Gac Med Mex"[JO] OR "Qual Prim Care"[JO] OR "Ky Nurse"[JO] OR "Syst Parasitol"[JO] OR "Endothelium"[JO] OR "J Support Oncol"[JO] OR "Ann Intern Med"[JO] OR "Afr J Med Med Sci"[JO] OR "Tijdschr Diergeneeskd"[JO] OR "Postgrad Med"[JO] OR "Northwest Dent"[JO] OR "Hawaii Med J"[JO] OR "Traffic Inj Prev"[JO] OR "J Allergy Clin Immunol"[JO] OR "J Aerosol Med Pulm Drug Deliv"[JO] OR "Cell Mol Life Sci"[JO] OR "Med Anthropol Q"[JO] OR "Mark Health Serv"[JO] OR "J Gerontol A Biol Sci Med Sci"[JO] OR "Cytogenet Cell Genet"[JO] OR "Biol Bull"[JO] OR "Mol Pharmacol"[JO] OR "Eur J Haematol"[JO] OR "J Healthc Risk Manag"[JO] OR "Front Health Serv Manage"[JO] OR "Herpes"[JO] OR "Chem Rec"[JO] OR "Indian J Pathol Microbiol"[JO] OR "World J Orthod"[JO] OR "J Cancer Res Clin Oncol"[JO] OR "Rev Laryngol Otol Rhinol (Bord)"[JO] OR "BMC Vet Res"[JO] OR "Curationis"[JO] OR "Homeost Health Dis"[JO] OR "J Neural Transm Suppl"[JO] OR "Med Dosw Mikrobiol"[JO] OR "Epidemiol Psichiatr Soc"[JO] OR "Neurodiagn J"[JO] OR "Ann Ital Chir"[JO] OR "Presse Med"[JO] OR "Top Curr Chem"[JO] OR "Aust Nurs J"[JO] OR "Chir Ital"[JO] OR "Ann Hematol"[JO] OR "Polim Med"[JO] OR "Psychiatr Danub"[JO] OR "Surv Ophthalmol"[JO] OR "J Vis Exp"[JO] OR "Strahlenther Onkol"[JO] OR "J Gen Microbiol"[JO] OR "Int J Syst Evol Microbiol"[JO] OR "Kaibogaku Zasshi"[JO] OR "Yeast"[JO] OR "J Pastoral Care Counsel"[JO] OR "Harv Heart Lett"[JO] OR "Dokl Biol Sci"[JO] OR "Acupunct Electrother Res"[JO] OR "Adv Cardiol"[JO] OR "Rhinol Suppl"[JO] OR "Eur J Endocrinol"[JO] OR "Prague Med Rep"[JO] OR "J Med Syst"[JO] OR "Pediatr Neonatol"[JO] OR "Eur J Oral Implantol"[JO] OR "Exp Hematol"[JO] OR "Srp Arh Celok Lek"[JO] OR "Expert Rev Vaccines"[JO] OR "Br J Ophthalmol"[JO] OR "J Nurs Meas"[JO] OR "Can J Cardiol"[JO] OR "Cell"[JO] OR "Physician Exec"[JO] OR "J Law Med"[JO] OR "Cesk Slov Oftalmol"[JO] OR "Clin Lymphoma Myeloma"[JO] OR "J Nutr Elder"[JO] OR "Exerc Immunol Rev"[JO] OR "J Health Serv Res Policy"[JO] OR "Int Dent J"[JO] OR "Am J Epidemiol"[JO] OR "Tex Nurs"[JO] OR "Poult Sci"[JO] OR "Epilepsia"[JO] OR "CDS Rev"[JO] OR "Science"[JO] OR "Curr Protoc Neurosci"[JO] OR "Can J Exp Psychol"[JO] OR "East Mediterr Health J"[JO] OR "Turk J Pediatr"[JO] OR "Gewina"[JO] OR "Lijec Vjesn"[JO] OR "Motor Control"[JO] OR "Cancer Lett"[JO] OR "Bull Anesth Hist"[JO] OR "J Surg Orthop Adv"[JO] OR "Bull Cercle Benelux Hist Pharm"[JO] OR "JAAPA"[JO] OR "LDA J"[JO] OR "Nat Prod Rep"[JO] OR "Pharmeuropa Bio"[JO] OR "N Z Med J"[JO] OR "Profiles Healthc Commun"[JO] OR "Acta Ortop Mex"[JO] OR "Minn Med"[JO] OR "Radiol Med"[JO] OR "Arch Pathol Lab Med"[JO] OR "Popul Trends"[JO] OR "J Med Liban"[JO] OR "Biochim Biophys Acta"[JO] OR "Epidemiol Psychiatr Sci"[JO] OR "Neuere Med Wiss Quellen Stud"[JO] OR "Medicine (Baltimore)"[JO] OR "Acta Orthop Suppl"[JO] OR "Ceska Gynekol"[JO] OR "Cent Eur J Public Health"[JO] OR "Arterioscler Thromb Vasc Biol"[JO] OR "Am J Dent"[JO] OR "J Nurs Educ"[JO] OR "Pa Dent J (Harrisb)"[JO] OR "Anesth Prog"[JO] OR "Nihon Ishigaku Zasshi"[JO] OR "J Exp Med"[JO] OR "BMC Emerg Med"[JO] OR "Adv Anat Embryol Cell Biol"[JO] OR "Rural Remote Health"[JO] OR "Arch Inst Pasteur Tunis"[JO] OR "Eur J Health Law"[JO] OR "Hist Biol"[JO] OR "Can Rev Sociol"[JO] OR "Ann Allergy Asthma Immunol"[JO] OR "Clin Exp Obstet Gynecol"[JO] OR "Nihon Yakurigaku Zasshi"[JO] OR "Ther Umsch"[JO] OR "Curr Rheumatol Rep"[JO] OR "Psychiatr Pol"[JO] OR "Chest"[JO] OR "Ultrasonics"[JO] OR "Nat Clin Pract Gastroenterol Hepatol"[JO] OR "Value Health"[JO] OR "Growth Dev Aging"[JO] OR "Toxicology"[JO] OR "Onderstepoort J Vet Res"[JO] OR "Hist Sci (Tokyo)"[JO] OR "Curr HIV/AIDS Rep"[JO] OR "Eur J Esthet Dent"[JO] OR "Eur J Immunol"[JO] OR "Berl Munch Tierarztl Wochenschr"[JO] OR "Med Image Comput Comput Assist Interv"[JO] OR "Am J Law Med"[JO] OR "Z Arztl Fortbild Qualitatssich"[JO] OR "Orthod Fr"[JO] OR "Vital Health Stat 13"[JO] OR "J Anal Toxicol"[JO] OR "Isr Med Assoc J"[JO] OR "NASN Sch Nurse"[JO] OR "Health Stat Q"[JO] OR "Proc Am Philos Soc"[JO] OR "Ann Otol Rhinol Laryngol"[JO] OR "Acta Biomed"[JO] OR "Can Nurse"[JO] OR "Nat New Biol"[JO] OR "Asian J Psychiatr"[JO] OR "J Med Assoc Thai"[JO] OR "Acta Pol Pharm"[JO] OR "J Bacteriol"[JO] OR "Nig Q J Hosp Med"[JO] OR "Indian J Biochem Biophys"[JO] OR "Health Phys"[JO] OR "Kagakushi Kenkyu"[JO] OR "Glob J Health Sci"[JO] OR "Hist Med Vet"[JO] OR "Organon"[JO] OR "J Gerontol B Psychol Sci Soc Sci"[JO] OR "J Pediatr Ophthalmol Strabismus"[JO] OR "Am J Orthod Dentofacial Orthop"[JO] OR "J Pediatr Endocrinol Metab"[JO] OR "Crit Rev Eukaryot Gene Expr"[JO] OR "J Mass Spectrom"[JO] OR "Perspectives"[JO] OR "Miss RN"[JO] OR "S D Med"[JO] OR "Int J Radiat Biol"[JO] OR "Evol Dev"[JO] OR "Int Surg"[JO] OR "Best Pract Res Clin Anaesthesiol"[JO] OR "J Immunol"[JO] OR "Pathologica"[JO] OR "Mayo Clin Health Lett"[JO] OR "Cancer Sci"[JO] OR "Sci Am"[JO] OR "Ambix"[JO] OR "Lege Artis Med"[JO] OR "Food Microbiol"[JO] OR "BMC Biotechnol"[JO] OR "Metabolism"[JO] OR "Acta Biotheor"[JO] OR "Adv Health Econ Health Serv Res"[JO] OR "Med Tekh"[JO] OR "Arch Virol Suppl"[JO] OR "Health Matrix Clevel"[JO] OR "Intervirology"[JO] OR "Sci Context"[JO] OR "J Neurochem"[JO] OR "J Watch AIDS Clin Care"[JO] OR "Genetika"[JO] OR "Fortune"[JO] OR "Biol Aujourdhui"[JO] OR "Audiol Neurootol"[JO] OR "Nihon Shinkei Seishin Yakurigaku Zasshi"[JO] OR "J Insur Med"[JO] OR "J Health Popul Nutr"[JO] OR "Przegl Lek"[JO] OR "J Immunol Methods"[JO] OR "Prax Kinderpsychol Kinderpsychiatr"[JO] OR "Nat Rev Microbiol"[JO] OR "J Virol"[JO] OR "Heredity (Edinb)"[JO] OR "Endocr Rev"[JO] OR "In Silico Biol"[JO] OR "Community Dent Health"[JO] OR "Nephrol News Issues"[JO] OR "Surg Neurol"[JO] OR "Klin Mikrobiol Infekc Lek"[JO] OR "Plant Mol Biol"[JO] OR "J Am Coll Cardiol"[JO] OR "Recent Pat Antiinfect Drug Discov"[JO] OR "Curr Opin Drug Discov Devel"[JO] OR "J N Y State Nurses Assoc"[JO] OR "Evid Based Nurs"[JO] OR "Health Prog"[JO] OR "Adolesc Med State Art Rev"[JO] OR "Med Probl Perform Art"[JO] OR "Tissue Eng"[JO] OR "Bol Asoc Med P R"[JO] OR "Mol Gen Genet"[JO] OR "Child Health Alert"[JO] OR "Acta Microbiol Pol"[JO] OR "Vopr Pitan"[JO] OR "J Phys Chem B"[JO] OR "Pol J Vet Sci"[JO] OR "Lakartidningen"[JO] OR "Adv Microb Physiol"[JO] OR "Diagn Mol Pathol"[JO] OR "Arch Pediatr Adolesc Med"[JO] OR "J Toxicol Environ Health A"[JO] OR "Surviv News (Atlanta Ga)"[JO] OR "Magy Seb"[JO] OR "J Natl Med Assoc"[JO] OR "Rev Invest Clin"[JO] OR "Br J Cancer"[JO] OR "Med Hist (Barc)"[JO] OR "Biochemistry"[JO] OR "J Physiol Anthropol"[JO] OR "New Microbiol"[JO] OR "Adv Data"[JO] OR "Adv Tech Stand Neurosurg"[JO] OR "J Exp Zool"[JO] OR "Bing Du Xue Bao"[JO] OR "Nurs Stand"[JO] OR "Physiology (Bethesda)"[JO] OR "J Neuropsychol"[JO] OR "J Glaucoma"[JO] OR "NIH Consens State Sci Statements"[JO] OR "Cogn Affect Behav Neurosci"[JO] OR "Rev Gaucha Enferm"[JO] OR "Physis Riv Int Stor Sci"[JO] OR "Compend Contin Educ Vet"[JO] OR "Adv Nurse Pract"[JO] OR "Can J Neurol Sci"[JO] OR "Hist Philos Life Sci"[JO] OR "Mycologia"[JO] OR "AIDS Alert"[JO] OR "Biomol NMR Assign"[JO] OR "Curr Protoc Protein Sci"[JO] OR "Gulf J Oncolog"[JO] OR "RN"[JO] OR "Am J Physiol Regul Integr Comp Physiol"[JO] OR "Ann Urol (Paris)"[JO] OR "Zhen Ci Yan Jiu"[JO] OR "Hormones (Athens)"[JO] OR "Urologiia"[JO] OR "J Vasc Surg"[JO] OR "Arch Mal Coeur Vaiss"[JO] OR "Cancer Detect Prev"[JO] OR "Soc Secur Bull"[JO] OR "Ter Arkh"[JO] OR "Rom J Intern Med"[JO] OR "Trop Med Int Health"[JO] OR "Cryo Letters"[JO] OR "BMC Pregnancy Childbirth"[JO] OR "Kokuritsu Iyakuhin Shokuhin Eisei Kenkyusho Hokoku"[JO] OR "Indian J Chest Dis Allied Sci"[JO] OR "Biomed Environ Sci"[JO] OR "MMWR Morb Mortal Wkly Rep"[JO] OR "Consult Pharm"[JO] OR "An Otorrinolaringol Ibero Am"[JO] OR "Adv Enzymol Relat Areas Mol Biol"[JO] OR "Pediatr Dev Pathol"[JO] OR "Adapt Phys Activ Q"[JO] OR "Curr Protoc Bioinformatics"[JO] OR "Ethiop Med J"[JO] OR "Horm Res"[JO] OR "Ann Neurol"[JO] OR "Curr HIV Res"[JO] OR "BMC Genomics"[JO] OR "Torture"[JO] OR "Am J Public Health"[JO] OR "Cancer Invest"[JO] OR "Hindustan Antibiot Bull"[JO] OR "Harv Bus Rev"[JO] OR "Med Lav"[JO] OR "Eur Rev Med Pharmacol Sci"[JO] OR "Ecology"[JO] OR "East Afr J Public Health"[JO] OR "J Pediatr"[JO] OR "Timely Top Med Cardiovasc Dis"[JO] OR "Semin Ultrasound CT MR"[JO] OR "Isis"[JO] OR "J Med Microbiol"[JO] OR "Res Gerontol Nurs"[JO] OR "Rev Med Chir Soc Med Nat Iasi"[JO] OR "Ber Wiss"[JO] OR "Arzneimittelforschung"[JO] OR "J Environ Pathol Toxicol Oncol"[JO] OR "Can J Neurosci Nurs"[JO] OR "Krankenpfl Soins Infirm"[JO] OR "J Health Adm Educ"[JO] OR "Psychol Rep"[JO] OR "Biochem Med (Zagreb)"[JO] OR "Soc Work"[JO] OR "Turk Patoloji Derg"[JO] OR "Nuncius"[JO] OR "J Fam Hist"[JO] OR "Laryngoscope"[JO] OR "Appl Environ Microbiol"[JO] OR "Annu Rev Plant Biol"[JO] OR "Vestn Rentgenol Radiol"[JO] OR "Semin Oncol"[JO] OR "Annu Rev Microbiol"[JO] OR "Curr Opin Cell Biol"[JO] OR "Roum Arch Microbiol Immunol"[JO] OR "J Soc Integr Oncol"[JO] OR "J Chromatogr B Analyt Technol Biomed Life Sci"[JO] OR "CA Cancer J Clin"[JO] OR "Acta Microbiol Immunol Hung"[JO] OR "Acta Neurol Taiwan"[JO] OR "Rev Gastroenterol Mex"[JO] OR "AIDS Policy Law"[JO] OR "Int J Orofacial Myology"[JO] OR "Virchows Arch"[JO] OR "Med Leg J"[JO] OR "Stress"[JO] OR "Clin Transpl"[JO] OR "SAAD Dig"[JO] OR "Organ Ethic"[JO] OR "Curr Eye Res"[JO] OR "Harv Mens Health Watch"[JO] OR "Scand J Public Health"[JO] OR "Emerg Med Pract"[JO] OR "Ross Fiziol Zh Im I M Sechenova"[JO] OR "Int J Cancer"[JO] OR "Alpha Omegan"[JO] OR "Br J Educ Psychol"[JO] OR "J Hum Ergol (Tokyo)"[JO] OR "JAMA"[JO] OR "Dev Health Econ Public Policy"[JO] OR "Int J Data Min Bioinform"[JO] OR "Klin Oczna"[JO] OR "Seikagaku"[JO] OR "IARC Monogr Eval Carcinog Risks Hum"[JO] OR "Proc Inst Mech Eng H"[JO] OR "Hum Pathol"[JO] OR "Radiol Manage"[JO] OR "Klin Khir"[JO] OR "GHA Today"[JO] OR "Tex Med"[JO] OR "Klin Lab Diagn"[JO] OR "Ann Epidemiol"[JO] OR "Soins Psychiatr"[JO] OR "J Palliat Care"[JO] OR "Ann Hum Genet"[JO] OR "J Environ Sci Eng"[JO] OR "Inform Prim Care"[JO] OR "Brain"[JO] OR "Retrovirology"[JO] OR "Am J Psychother"[JO] OR "Stem Cells Transl Med"[JO] OR "BMC Biol"[JO] OR "MLO Med Lab Obs"[JO] OR "Clin Nephrol"[JO] OR "Acta Medica (Hradec Kralove)"[JO] OR "J R Soc Promot Health"[JO] OR "Cancer Immun"[JO] OR "Kennedy Inst Ethics J"[JO] OR "Posit Aware"[JO] OR "J Am Acad Dermatol"[JO] OR "Indian J Exp Biol"[JO] OR "Bull Indian Inst Hist Med Hyderabad"[JO] OR "J Am Acad Audiol"[JO] OR "J Microsc"[JO] OR "Eksp Klin Farmakol"[JO] OR "IET Nanobiotechnol"[JO] OR "Ophthal Plast Reconstr Surg"[JO] OR "Arch Intern Med"[JO] OR "Drugs Today (Barc)"[JO] OR "J Addict Med"[JO] OR "Nebr Symp Motiv"[JO] OR "J Health Soc Policy"[JO] OR "Scand J Rheumatol Suppl"[JO] OR "Acad Med"[JO] OR "Public Health Rep"[JO] OR "Dis Colon Rectum"[JO] OR "Chang Gung Med J"[JO] OR "Breastfeed Rev"[JO] OR "J Heart Valve Dis"[JO] OR "Nurse Res"[JO] OR "Arthritis Care Res (Hoboken)"[JO] OR "Clin Neurophysiol"[JO] OR "Ulus Travma Acil Cerrahi Derg"[JO] OR "Curr Protoc Nucleic Acid Chem"[JO] OR "Am J Ophthalmol"[JO] OR "Water Environ Res"[JO] OR "Environ Sci Pollut Res Int"[JO] OR "J Histochem Cytochem"[JO] OR "Int J Occup Saf Ergon"[JO] OR "Cancer Radiother"[JO] OR "J Aging Phys Act"[JO] OR "Exp Mol Pathol"[JO] OR "Laeknabladid"[JO] OR "Kaku Igaku"[JO] OR "Cancer Cell"[JO] OR "Diabetes Self Manag"[JO] OR "Perspect Infirm"[JO] OR "Acta Ophthalmol"[JO] OR "Ginekol Pol"[JO] OR "Natl Med J India"[JO] OR "Nat Clin Pract Endocrinol Metab"[JO] OR "Insight"[JO] OR "J Gen Virol"[JO] OR "Acta Chir Plast"[JO] OR "Cytogenet Genome Res"[JO] OR "J Basic Clin Physiol Pharmacol"[JO] OR "BMC Evol Biol"[JO] OR "Can Bull Med Hist"[JO] OR "Psychoanal Rev"[JO] OR "Int J Biochem"[JO] OR "Int J Med Microbiol"[JO] OR "J Sport Rehabil"[JO] OR "Rev Neurol (Paris)"[JO] OR "Recent Pat CNS Drug Discov"[JO] OR "Korean J Parasitol"[JO] OR "Toxic Rep Ser"[JO] OR "Saudi J Kidney Dis Transpl"[JO] OR "Adv NPs PAs"[JO] OR "MEDICC Rev"[JO] OR "Aust N Z J Public Health"[JO] OR "Ginecol Obstet Mex"[JO] OR "Adv Chronic Kidney Dis"[JO] OR "Adv Clin Chem"[JO] OR "Nat Cell Biol"[JO] OR "J Neurosurg"[JO] OR "Genomics"[JO] OR "Acta Neurol Belg"[JO] OR "J Am Coll Surg"[JO] OR "Strahlenschutz Forsch Prax"[JO] OR "Arch Ital Urol Androl"[JO] OR "Cell Prolif"[JO] OR "J Vet Dent"[JO] OR "J Health Life Sci Law"[JO] OR "Can J Ophthalmol"[JO] OR "Am J Physiol Endocrinol Metab"[JO] OR "Environ Mol Mutagen"[JO] OR "Ala Nurse"[JO] OR "Hawaii Dent J"[JO] OR "Pharos Alpha Omega Alpha Honor Med Soc"[JO] OR "Ann Clin Microbiol Antimicrob"[JO] OR "Trop Gastroenterol"[JO] OR "Acta Clin Belg"[JO] OR "Rev Esc Enferm USP"[JO] OR "J Int Bioethique"[JO] OR "Healthc Philanthr"[JO] OR "Int J Pharm Compd"[JO] OR "Int J Occup Environ Med"[JO] OR "Altern Ther Health Med"[JO] OR "J Natl Cancer Inst"[JO] OR "Immunology"[JO] OR "Geriatr Psychol Neuropsychiatr Vieil"[JO] OR "Annu Rev Pharmacol Toxicol"[JO] OR "Z Evid Fortbild Qual Gesundhwes"[JO] OR "Sarcoidosis Vasc Diffuse Lung Dis"[JO] OR "Psychiatry Res"[JO] OR "Lepr Rev"[JO] OR "Nat Rev Cancer"[JO] OR "Dtsch Med Wochenschr"[JO] OR "Mol Genet Genomics"[JO] OR "Proc R Soc Lond B Biol Sci"[JO] OR "J Neurosci Nurs"[JO] OR "J (Inst Health Rec Inf Manag)"[JO] OR "Arch Biochem Biophys"[JO] OR "Gene Expr"[JO] OR "No Shinkei Geka"[JO] OR "Niger J Clin Pract"[JO] OR "Nihon Hinyokika Gakkai Zasshi"[JO] OR "EMBO J"[JO] OR "Hinyokika Kiyo"[JO] OR "Med Phys"[JO] OR "Adv Health Care Manag"[JO] OR "Can Oncol Nurs J"[JO] OR "Neurol Neurochir Pol"[JO] OR "Psychoanal Q"[JO] OR "Surgery"[JO] OR "Anestezjol Intens Ter"[JO] OR "Hosp Mater Manage"[JO] OR "Am J Med"[JO] OR "An R Acad Nac Med (Madr)"[JO] OR "Nat Rev Neurosci"[JO] OR "BMC Struct Biol"[JO] OR "Psychiatr Rehabil J"[JO] OR "Retina"[JO] OR "Ment Health Today"[JO] OR "Nat Struct Mol Biol"[JO] OR "Malar J"[JO] OR "Cancer Immunol Immunother"[JO] OR "Am J Psychiatry"[JO] OR "IEEE Trans Nanobioscience"[JO] OR "Angiology"[JO] OR "Versicherungsmedizin"[JO] OR "J Acad Nutr Diet"[JO] OR "Am J Obstet Gynecol"[JO] OR "Health Care Law Mon"[JO] OR "Int J Occup Environ Health"[JO] OR "Curr Protoc Cytom"[JO] OR "Ultrason Imaging"[JO] OR "Zh Evol Biokhim Fiziol"[JO] OR "Vopr Kurortol Fizioter Lech Fiz Kult"[JO] OR "Kansenshogaku Zasshi"[JO] OR "Radiology"[JO] OR "J La State Med Soc"[JO] OR "Aust Vet J"[JO] OR "Int Arch Allergy Immunol"[JO] OR "CNS Spectr"[JO] OR "Mol Phylogenet Evol"[JO] OR "BMC Syst Biol"[JO] OR "Mich Nurse"[JO] OR "J Contin Educ Nurs"[JO] OR "Jpn J Clin Oncol"[JO] OR "Vestn Ross Akad Med Nauk"[JO] OR "Dis Aquat Organ"[JO] OR "Hosp Health Netw"[JO] OR "Camb Q Healthc Ethics"[JO] OR "Biochem J"[JO] OR "MedGenMed"[JO] OR "Org Lett"[JO] OR "BMC Infect Dis"[JO] OR "Biol Cell"[JO] OR "Ann Acad Med Stetin"[JO] OR "Ophthalmic Genet"[JO] OR "ORNAC J"[JO] OR "Journ Annu Diabetol Hotel Dieu"[JO] OR "Health Facil Manage"[JO] OR "Evid Based Ment Health"[JO] OR "Lab Invest"[JO] OR "Mod Healthc"[JO] OR "Ecol Appl"[JO] OR "Nurs N Z"[JO] OR "Indian J Lepr"[JO] OR "Can Assoc Radiol J"[JO] OR "Pediatr Nurs"[JO] OR "Clin Microbiol Rev"[JO] OR "Prescrire Int"[JO] OR "Biopolymers"[JO] OR "J Air Waste Manag Assoc"[JO] OR "Chimia (Aarau)"[JO] OR "J Adhes Dent"[JO] OR "Crit Rev Biomed Eng"[JO] OR "Shinrigaku Kenkyu"[JO] OR "Clin Infect Dis"[JO] OR "Nihon Igaku Hoshasen Gakkai Zasshi"[JO] OR "J Neuropathol Exp Neurol"[JO] OR "Am J Bioeth"[JO] OR "US Army Med Dep J"[JO] OR "Learn Behav"[JO] OR "Physiol Chem Phys Med NMR"[JO] OR "Clin Pharmacol Ther"[JO] OR "Future Child"[JO] OR "Clin Neuropathol"[JO] OR "J Zoo Wildl Med"[JO] OR "J Nutrigenet Nutrigenomics"[JO] OR "ACP J Club"[JO] OR "Dermatol Nurs"[JO] OR "J Mass Dent Soc"[JO] OR "Leuk Res"[JO] OR "EMS Mag"[JO] OR "J Am Geriatr Soc"[JO] OR "Annu Rev Biophys"[JO] OR "Pediatr Pulmonol Suppl"[JO] OR "Aging Male"[JO] OR "J Am Soc Nephrol"[JO] OR "Trop Doct"[JO] OR "Soins Gerontol"[JO] OR "FEMS Microbiol Ecol"[JO] OR "Arch Gen Psychiatry"[JO] OR "Chirurgia (Bucur)"[JO] OR "Lik Sprava"[JO] OR "Am J Clin Hypn"[JO] OR "Ther Adv Respir Dis"[JO] OR "Clin Lab Sci"[JO] OR "Dent Today"[JO] OR "Behav Healthc"[JO] OR "Eur J Vasc Endovasc Surg"[JO] OR "Percept Mot Skills"[JO] OR "J Cell Biol"[JO] OR "Physiol Plant"[JO] OR "Hosp Case Manag"[JO] OR "J Acquir Immune Defic Syndr"[JO] OR "Infect Immun"[JO] OR "Exp Parasitol"[JO] OR "Dig Dis Sci"[JO] OR "J Music Ther"[JO] OR "J Nutr"[JO] OR "J Chem Inf Model"[JO] OR "Notes Rec R Soc Lond"[JO] OR "Newsweek"[JO] OR "J Neurol Neurosurg Psychiatry"[JO] OR "Nestle Nutr Workshop Ser Clin Perform Programme"[JO] OR "Pediatr Endocrinol Diabetes Metab"[JO] OR "Immunity"[JO] OR "Health Law J"[JO] OR "Eur J Drug Metab Pharmacokinet"[JO] OR "Fiziol Zh"[JO] OR "J Hist Biol"[JO] OR "N Engl J Med"[JO] OR "J Int Acad Periodontol"[JO] OR "Nutr Health"[JO] OR "Acta Oncol"[JO] OR "FEBS Lett"[JO] OR "Psychol Serv"[JO] OR "Prog Transplant"[JO] OR "Appl Parasitol"[JO] OR "BMC Med Ethics"[JO] OR "Verh Dtsch Ges Pathol"[JO] OR "Acta Haematol"[JO] OR "Commun Agric Appl Biol Sci"[JO] OR "Pediatr Dent"[JO] OR "Nurs Times"[JO] OR "Can J Public Health"[JO] OR "Schweiz Monatsschr Zahnmed"[JO] OR "Parasite Immunol"[JO] OR "Int J Chron Obstruct Pulmon Dis"[JO] OR "Vital Health Stat 23"[JO] OR "Kekkaku"[JO] OR "Mol Biol (Mosk)"[JO] OR "Vesalius"[JO] OR "Fungal Genet Biol"[JO] OR "Fukuoka Igaku Zasshi"[JO] OR "J Res Health Sci"[JO] OR "Emerg Nurse"[JO] OR "Bacteriol Virusol Parazitol Epidemiol"[JO] OR "Soc Biol"[JO] OR "J Toxicol Environ Health B Crit Rev"[JO] OR "J Indiana Dent Assoc"[JO] OR "Scand J Prim Health Care"[JO] OR "Ophthalmology"[JO] OR "Nihon Ganka Gakkai Zasshi"[JO] OR "Scand J Rheumatol"[JO] OR "J Nat Prod"[JO] OR "Res Rep Health Eff Inst"[JO] OR "Servir"[JO] OR "J Cereb Blood Flow Metab"[JO] OR "Nurs Educ Perspect"[JO] OR "Parazitologiia"[JO] OR "Med Monatsschr Pharm"[JO] OR "J Reprod Dev"[JO] OR "J Neurosurg Spine"[JO] OR "Anim Genet"[JO] OR "Tumori"[JO] OR "J Soc Psychol"[JO] OR "OR Manager"[JO] OR "Clin Physiol"[JO] OR "J Health Hum Serv Adm"[JO] OR "Clin Experiment Ophthalmol"[JO] OR "Met Ions Life Sci"[JO] OR "Compend Contin Educ Dent"[JO] OR "J Microbiol Methods"[JO] OR "Can J Surg"[JO] OR "Monash Bioeth Rev"[JO] OR "J Am Mosq Control Assoc"[JO] OR "Crit Care Med"[JO] OR "Arkh Patol"[JO] OR "Q Rev Biol"[JO] OR "Rev Med Virol"[JO] OR "J Registry Manag"[JO] OR "J R Coll Physicians Edinb"[JO] OR "Brain Cell Biol"[JO] OR "Mol Gen Mikrobiol Virusol"[JO] OR "Mol Biochem Parasitol"[JO] OR "Hosp Top"[JO] OR "Otolaryngol Head Neck Surg"[JO] OR "Am J Emerg Med"[JO] OR "Interv Neuroradiol"[JO] OR "J Exp Ther Oncol"[JO] OR "Blood"[JO] OR "Trustee"[JO] OR "Nutr Rev"[JO] OR "Stomatologiia (Mosk)"[JO] OR "Pak J Biol Sci"[JO] OR "Curr Top Microbiol Immunol"[JO] OR "Am J Physiol Gastrointest Liver Physiol"[JO] OR "J Assoc Physicians India"[JO] OR "Span J Psychol"[JO] OR "Community Genet"[JO] OR "Rev Alerg Mex"[JO] OR "Int J Health Care Qual Assur"[JO] OR "Malays J Nutr"[JO] OR "Dev Biol (Basel)"[JO] OR "Tar Heel Nurse"[JO] OR "Female Pelvic Med Reconstr Surg"[JO] OR "Nat Mater"[JO] OR "Boll Soc Ital Biol Sper"[JO] OR "Health History"[JO] OR "Kos"[JO] OR "Director"[JO] OR "Sven Med Tidskr"[JO] OR "Acta Odontol Latinoam"[JO] OR "No To Hattatsu"[JO] OR "J Avian Med Surg"[JO] OR "J Nurs Adm"[JO] OR "Lasers Surg Med Suppl"[JO] OR "Int J Clin Pharmacol Ther"[JO] OR "Life Sci"[JO] OR "J Neuroimmunol"[JO] OR "Hematol Oncol"[JO] OR "FASEB J"[JO] OR "Curr Clin Pharmacol"[JO] OR "Med Confl Surviv"[JO] OR "Commun Med"[JO] OR "Acta Leprol"[JO] OR "Natl Health Stat Report"[JO] OR "Imprint"[JO] OR "Neurocirugia (Astur)"[JO] OR "Aust J Adv Nurs"[JO] OR "C R Acad Sci III"[JO] OR "Med J Malaysia"[JO] OR "Acta Anaesthesiol Belg"[JO] OR "Healthc Financ Manage"[JO] OR "Trans Med Soc Lond"[JO] OR "Pediatr Ann"[JO] OR "Tanpakushitsu Kakusan Koso"[JO] OR "J Clin Oncol"[JO] OR "J Pathol"[JO] OR "J Elder Abuse Negl"[JO] OR "Bull Hist Med"[JO] OR "J Gen Psychol"[JO] OR "J Gravit Physiol"[JO] OR "J Cancer Surviv"[JO] OR "Women Health"[JO] OR "Percept Psychophys"[JO] OR "Am J Psychol"[JO] OR "Acta Gastroenterol Belg"[JO] OR "Orvostort Kozl"[JO] OR "Przegl Epidemiol"[JO] OR "Ophthalmic Res"[JO] OR "Theor Biol Forum"[JO] OR "Biofizika"[JO] OR "Anaesth Intensive Care"[JO] OR "Arerugi"[JO] OR "Health Devices"[JO] OR "J Biol Rhythms"[JO] OR "Can J Gastroenterol"[JO] OR "Arch Surg"[JO] OR "Zhongguo Xue Xi Chong Bing Fang Zhi Za Zhi"[JO] OR "Hum Reprod Genet Ethics"[JO] OR "Zhongguo Zhen Jiu"[JO] OR "Am J Surg Pathol"[JO] OR "J Okla Dent Assoc"[JO] OR "Can J Nurs Res"[JO] OR "J Pharm Belg"[JO] OR "Ideggyogy Sz"[JO] OR "J AHIMA"[JO] OR "Appl Physiol Nutr Metab"[JO] OR "Int Heart J"[JO] OR "Ann Ophthalmol (Skokie)"[JO] OR "Clin Gastroenterol Hepatol"[JO] OR "Physiol Rev"[JO] OR "Isr J Psychiatry Relat Sci"[JO] OR "Vital Health Stat 2"[JO] OR "J Am Soc Mass Spectrom"[JO] OR "Rev Am Hist"[JO] OR "Am J Respir Cell Mol Biol"[JO] OR "Chir Narzadow Ruchu Ortop Pol"[JO] OR "Ther Adv Cardiovasc Dis"[JO] OR "J Epidemiol"[JO] OR "Clin Lab"[JO] OR "Bull Mem Acad R Med Belg"[JO] OR "Prog Drug Res"[JO] OR "Nurs Res"[JO] OR "Archit Rec"[JO] OR "Am J Med Sci"[JO] OR "Med Ges Gesch"[JO] OR "Nat Med"[JO] OR "Endocrinology"[JO] OR "J Asian Nat Prod Res"[JO] OR "Ther Deliv"[JO] OR "J Med Life"[JO] OR "Prog Nucleic Acid Res Mol Biol"[JO] OR "Med Wieku Rozwoj"[JO] OR "Brain Nerve"[JO] OR "Niger J Med"[JO] OR "Vestn Oftalmol"[JO] OR "Br J Haematol"[JO] OR "Fam Syst Health"[JO] OR "Acta Clin Croat"[JO] OR "Commun Dis Intell"[JO] OR "Arch Phys Med Rehabil"[JO] OR "Psychol Rev"[JO] OR "Dev Neurosci"[JO] OR "Am J Clin Nutr"[JO] OR "Clin Sci (Lond)"[JO] OR "Clin Schizophr Relat Psychoses"[JO] OR "J Med Pract Manage"[JO] OR "Contemp Nurse"[JO] OR "Mikrobiologiia"[JO] OR "Plast Reconstr Surg"[JO] OR "J Okla State Med Assoc"[JO] OR "Md Med"[JO] OR "Biophys Struct Mech"[JO] OR "Int J Yoga Therap"[JO] OR "Ophthalmic Surg Lasers Imaging"[JO] OR "BJOG"[JO] OR "Physiologist"[JO] OR "AJR Am J Roentgenol"[JO] OR "J Clin Endocrinol Metab"[JO] OR "Adv Genet"[JO] OR "Duke Med Health News"[JO] OR "Ann Ig"[JO] OR "Khirurgiia (Sofiia)"[JO] OR "Nurs Older People"[JO] OR "Ned Tijdschr Tandheelkd"[JO] OR "Urol Clin North Am"[JO] OR "Nature"[JO] OR "Environ Health"[JO] OR "Healthcare Benchmarks Qual Improv"[JO] OR "J Trauma Acute Care Surg"[JO] OR "J Biol Chem"[JO] OR "Tsitol Genet"[JO] OR "J Physician Assist Educ"[JO] OR "Am J Physiol"[JO] OR "J Knee Surg"[JO] OR "Front Neurol Neurosci"[JO] OR "Thorax"[JO] OR "Biomed Instrum Technol"[JO] OR "Can Commun Dis Rep"[JO] OR "Lancet Neurol"[JO] OR "J Econ Entomol"[JO] OR "Invest Clin"[JO] OR "Nephrol Nurs J"[JO] OR "Alkaloids Chem Biol"[JO] OR "Anthropol Anz"[JO] OR "J Hosp Mark Public Relations"[JO] OR "Biochem Pharmacol"[JO] OR "Arch Int Hist Sci (Paris)"[JO] OR "Penn Dent J (Phila)"[JO] OR "Am J Clin Oncol"[JO] OR "Psychoanal Study Child"[JO] OR "J Investig Allergol Clin Immunol"[JO] OR "Bratisl Lek Listy"[JO] OR "J Health Soc Behav"[JO] OR "J Opioid Manag"[JO] OR "Disaster Manag Response"[JO] OR "J Ethn Subst Abuse"[JO] OR "Tijdschr Psychiatr"[JO] OR "Genet Soc Gen Psychol Monogr"[JO] OR "Novartis Found Symp"[JO] OR "Nihon Geka Gakkai Zasshi"[JO] OR "Oncogene"[JO] OR "Natl Vital Stat Rep"[JO] OR "Nagoya J Med Sci"[JO] OR "Diabetes Forecast"[JO] OR "Food Nutr Bull"[JO] OR "J Nanosci Nanotechnol"[JO] OR "Vestn Khir Im I I Grek"[JO] OR "Gan To Kagaku Ryoho"[JO] OR "Am J Nurs"[JO] OR "J Physiother"[JO] OR "Obes Rev"[JO] OR "Soc Sci Res"[JO] OR "Mich Med"[JO] OR "Ernst Schering Found Symp Proc"[JO] OR "Riv Psichiatr"[JO] OR "Ambul Pediatr"[JO] OR "Evid Rep Technol Assess (Full Rep)"[JO] OR "J Stem Cells"[JO] OR "Downs Syndr Res Pract"[JO] OR "Pol J Pathol"[JO] OR "J Wound Care"[JO] OR "Prostate"[JO] OR "NTM"[JO] OR "J Reprod Med"[JO] OR "Int J Emerg Ment Health"[JO] OR "J Trauma"[JO] OR "J Clin Orthod"[JO] OR "Vital Health Stat 11"[JO] OR "Parasite"[JO] OR "J Intern Med"[JO] OR "Benefits Q"[JO] OR "Sante Publique"[JO] OR "EBRI Issue Brief"[JO] OR "Time"[JO] OR "Res Commun Mol Pathol Pharmacol"[JO] OR "Workplace Health Saf"[JO] OR "Microbiology"[JO] OR "B-ENT"[JO] OR "Rozhl Chir"[JO] OR "Hum Factors"[JO] OR "Trends Microbiol"[JO] OR "Indian J Public Health"[JO] OR "Alaska Med"[JO] OR "Vasa"[JO] OR "Am J Dermatopathol"[JO] OR "20 Century Br Hist"[JO] OR "Ital J Anat Embryol"[JO] OR "Ethn Dis"[JO] OR "Mo Med"[JO] OR "J Dent Educ"[JO] OR "Ital J Biochem"[JO] OR "South Med J"[JO] OR "Clin Orthop Relat Res"[JO] OR "Urol Nurs"[JO] OR "BMC Neurol"[JO] OR "Health Manag Technol"[JO] OR "Adv Child Dev Behav"[JO] OR "Anesth Analg"[JO] OR "Vital Health Stat 1"[JO] OR "Stud Fam Plann"[JO] OR "Clin Tech Small Anim Pract"[JO] OR "Vet Radiol Ultrasound"[JO] OR "Singapore Dent J"[JO] OR "Rev Argent Microbiol"[JO] OR "Clin Exp Metastasis"[JO] OR "W V Med J"[JO] OR "J Aerosol Med"[JO] OR "Health Hum Rights"[JO] OR "Rev Soc Fr Hist Hop"[JO] OR "Medsurg Nurs"[JO] OR "Circulation"[JO] OR "Pharmazie"[JO] OR "Tijdschr Gerontol Geriatr"[JO] OR "Health Promot J Austr"[JO] OR "Occup Environ Med"[JO] OR "Klin Med (Mosk)"[JO] OR "Front Biosci"[JO] OR "Ann Health Law"[JO] OR "Nurs J India"[JO] OR "Suicide Life Threat Behav"[JO] OR "Am J Phys Med Rehabil"[JO] OR "Pediatr Clin North Am"[JO] OR "Indian Heart J"[JO] OR "Eksp Klin Gastroenterol"[JO] OR "Sci Can"[JO] OR "Zh Mikrobiol Epidemiol Immunobiol"[JO] OR "Int Tinnitus J"[JO] OR "Int MS J"[JO] OR "Acta Physiol Hung"[JO] OR "Undersea Hyperb Med"[JO] OR "Qld Nurse"[JO] OR "Bosn J Basic Med Sci"[JO] OR "J Ark Med Soc"[JO] OR "Pharm Hist"[JO] OR "Am J Physiol Cell Physiol"[JO] OR "Cancer Genet"[JO] OR "Hypertension"[JO] OR "Nat Genet"[JO] OR "Pharm Hist (Lond)"[JO] OR "Oral Health Prev Dent"[JO] OR "J Med Assoc Ga"[JO] OR "Med Clin North Am"[JO] OR "Rev Med Brux"[JO] OR "Cell Immunol"[JO] OR "Neuropsychopharmacol Hung"[JO] OR "J Health Care Finance"[JO] OR "Anal Quant Cytol Histol"[JO] OR "Nat Clin Pract Cardiovasc Med"[JO] OR "Studium (Rotterdam)"[JO] OR "Proj Inf Perspect"[JO] OR "Helicobacter"[JO] OR "Cancer"[JO] OR "J Aquat Anim Health"[JO] OR "Swed Dent J"[JO] OR "Transl Res"[JO] OR "P R Health Sci J"[JO] OR "J Basic Microbiol"[JO] OR "J Parasitol"[JO] OR "Med Care"[JO] OR "BMC Physiol"[JO] OR "Comp Biochem Physiol Biochem Mol Biol"[JO] OR "Tumour Biol"[JO] OR "Patient"[JO] OR "J Antimicrob Chemother"[JO] OR "Surg Gynecol Obstet"[JO] OR "Rontgenpraxis"[JO] OR "Microb Cell Fact"[JO] OR "Soc Hist Med"[JO] OR "Adv Psychosom Med"[JO] OR "Rev Prat"[JO] OR "Arch Virol"[JO] OR "Adv Exp Med Biol"[JO] OR "Popul Rep L"[JO] OR "Int J Psychiatry Med"[JO] OR "BMC Mol Biol"[JO] OR "Arthritis Rheum"[JO] OR "J Pediatr Hematol Oncol"[JO] OR "Otolaryngol Pol"[JO] OR "Subcell Biochem"[JO] OR "Adv Healthc Mater"[JO] OR "Int J Radiat Oncol Biol Phys"[JO] OR "Vic Stud"[JO] OR "J Antibiot (Tokyo)"[JO] OR "Zh Vopr Neirokhir Im N N Burdenko"[JO] OR "Soud Lek"[JO] OR "Am Heart J"[JO] OR "HIV Clin Trials"[JO] OR "Clin Chem"[JO] OR "Archaea"[JO] OR "J Appl Meas"[JO] OR "BMJ"[JO] OR "Soins"[JO] OR "Health Law Can"[JO] OR "Jt Comm Perspect"[JO] OR "BMC Microbiol"[JO] OR "Hist Sci Med"[JO] OR "Am J Physiol Lung Cell Mol Physiol"[JO] OR "Acta Otolaryngol Suppl"[JO] OR "Revenue-cycle Strateg"[JO] OR "Tex Dent J"[JO] OR "Clin Adv Hematol Oncol"[JO] OR "Med Sci Law"[JO] OR "JBR-BTR"[JO] OR "J Appl Psychol"[JO] OR "Congenit Heart Dis"[JO] OR "Jpn J Ophthalmol"[JO] OR "Expert Rev Mol Med"[JO] OR "Invest Ophthalmol Vis Sci"[JO] OR "Med Health R I"[JO] OR "Chudoku Kenkyu"[JO] OR "J Prim Health Care"[JO] OR "J Drug Educ"[JO] OR "J Refract Surg"[JO] OR "Scand J Gastroenterol Suppl"[JO] OR "J Asthma"[JO] OR "Nutr J"[JO] OR "Health Care Manag Sci"[JO] OR "J Am Vet Med Assoc"[JO] OR "Annu Rev Pathol"[JO] OR "In Vivo"[JO] OR "J Extra Corpor Technol"[JO] OR "Rinsho Byori"[JO] OR "Hastings Cent Rep"[JO] OR "Iowa Med"[JO] OR "Aust J Prim Health"[JO] OR "Acta Paediatr Taiwan"[JO] OR "Curr Probl Cancer"[JO] OR "J Small Anim Pract"[JO] OR "J LGBT Health Res"[JO] OR "J Cult Divers"[JO] OR "MMWR Surveill Summ"[JO] OR "J Psychosoc Nurs Ment Health Serv"[JO] OR "Acta Neurochir Suppl"[JO] OR "Eur Ann Allergy Clin Immunol"[JO] OR "J Gen Appl Microbiol"[JO] OR "Ceylon Med J"[JO] OR "Jt Comm J Qual Patient Saf"[JO] OR "Windows Time"[JO] OR "Eur J Dermatol"[JO] OR "Anaesthesia"[JO] OR "Curr Opin Infect Dis"[JO] OR "Australas Phys Eng Sci Med"[JO] OR "J Perioper Pract"[JO] OR "Part Fibre Toxicol"[JO] OR "Khirurgiia (Mosk)"[JO] OR "JSLS"[JO] OR "Cardiovasc Ultrasound"[JO] OR "J Invest Dermatol"[JO] OR "Vet Rec"[JO] OR "J UOEH"[JO] OR "J Biol Regul Homeost Agents"[JO] OR "Transplantation"[JO] OR "Angiol Sosud Khir"[JO] OR "Dialogues Clin Neurosci"[JO] OR "Gynakol Geburtshilfliche Rundsch"[JO] OR "Nihon Hoigaku Zasshi"[JO] OR "Oncology (Williston Park)"[JO] OR "Bull Narc"[JO] OR "Int J Vitam Nutr Res"[JO] OR "Prim Dent Care"[JO] OR "Ann Otolaryngol Chir Cervicofac"[JO] OR "Mol Ecol"[JO] OR "Ann Chim"[JO] OR "Chemosphere"[JO] OR "Infect Dis Obstet Gynecol"[JO] OR "Anat Sci Educ"[JO] OR "Am J Respir Crit Care Med"[JO] OR "Neurology"[JO] OR "Zhongguo Gu Shang"[JO] OR "Perspect Public Health"[JO] OR "J Thorac Cardiovasc Surg"[JO] OR "Aviakosm Ekolog Med"[JO] OR "Oreg Nurse"[JO] OR "Cutis"[JO] OR "Cornea"[JO] OR "Anesthesiology"[JO] OR "Int J Prosthodont"[JO] OR "J Bone Joint Surg Am"[JO] OR "J Health Care Chaplain"[JO] OR "CANNT J"[JO] OR "Nat Rev Drug Discov"[JO] OR "J Rehabil Med"[JO] OR "AIDS Treat News"[JO] OR "Orthop Clin North Am"[JO] OR "J Tenn Dent Assoc"[JO] OR "Methods Mol Med"[JO] OR "Development"[JO] OR "Am Arch"[JO] OR "Rev Gastroenterol Disord"[JO] OR "Clin Exp Rheumatol"[JO] OR "Adv Med Sci"[JO] OR "Nurs Manag (Harrow)"[JO] OR "Cas Lek Cesk"[JO] OR "Arch Neurol"[JO] OR "Biocontrol Sci"[JO] OR "Psychiatrike"[JO] OR "Ceska Slov Farm"[JO] OR "Evid Based Med"[JO] OR "J Healthc Qual"[JO] OR "Jpn J Vet Res"[JO] OR "Argos"[JO] OR "Adv Gerontol"[JO] OR "Acta Vet Scand"[JO] OR "Cell Oncol"[JO] OR "Uirusu"[JO] OR "Pneumologia"[JO] OR "Microb Ecol"[JO] OR "Cranio"[JO] OR "Am J Physiol Renal Physiol"[JO] OR "Qual Manag Health Care"[JO] OR "Ment Phys Disabil Law Rep"[JO] OR "Br J Radiol"[JO] OR "Occas Pap R Coll Gen Pract"[JO] OR "J Vector Borne Dis"[JO] OR "Indian J Physiol Pharmacol"[JO] OR "Med Parazitol (Mosk)"[JO] OR "Nurs Child Young People"[JO] OR "Annu Rev Public Health"[JO] OR "Folia Med (Plovdiv)"[JO] OR "Acta Univ Carol Med Monogr"[JO] OR "Biomed Mater"[JO] OR "Care Manag J"[JO] OR "Inf Process Med Imaging"[JO] OR "Acta Med Okayama"[JO] OR "S Afr J Commun Disord"[JO] OR "Tenn Nurse"[JO] OR "Rev Esp Salud Publica"[JO] OR "Anticancer Res"[JO] OR "Oncol Res"[JO] OR "Leukemia"[JO] OR "Mol Immunol"[JO] OR "J Orthop Res"[JO] OR "Am J Med Genet C Semin Med Genet"[JO] OR "Vet Herit"[JO] OR "Cesk Patol"[JO] OR "Pac Symp Biocomput"[JO] OR "Nihon Seirigaku Zasshi"[JO] OR "J Drugs Dermatol"[JO] OR "Vopr Onkol"[JO] OR "Prog Cardiovasc Dis"[JO] OR "Eur J Paediatr Dent"[JO] OR "Health Rep"[JO] OR "Ophthalmologica"[JO] OR "BMC Med Imaging"[JO] OR "Arch Otolaryngol Head Neck Surg"[JO] OR "Stapp Car Crash J"[JO] OR "Health Care Strateg Manage"[JO] OR "J Environ Health"[JO] OR "Acta Radiol"[JO] OR "Nepal Med Coll J"[JO] OR "Acta Crystallogr Sect F Struct Biol Cryst Commun"[JO] OR "Dynamis"[JO] OR "Inquiry"[JO] OR "Handb Exp Pharmacol"[JO] OR "World Neurosurg"[JO] OR "Mycol Res"[JO] OR "Int Rev Cytol"[JO] OR "AIDS Read"[JO] OR "Am J Occup Ther"[JO] OR "J Med Chem"[JO] OR "Funct Neurol"[JO] OR "Adv Pharmacol"[JO] OR "Histol Histopathol"[JO] OR "Folia Med Cracov"[JO] OR "J Fam Pract"[JO] OR "Med Tr Prom Ekol"[JO] OR "Geobiology"[JO] OR "Tenn Med"[JO] OR "Masui"[JO] OR "Curr Dir Autoimmun"[JO] OR "Aviat Space Environ Med"[JO] OR "Midwifery Today Int Midwife"[JO] OR "Hum Genet"[JO] OR "RNA"[JO] OR "Int J Aging Hum Dev"[JO] OR "Environ Res"[JO] OR "J Med"[JO] OR "Arch Dis Child"[JO] OR "IARC Sci Publ"[JO] OR "BMC Ecol"[JO] OR "Rehabil Nurs"[JO] OR "Glas Srp Akad Nauka Med"[JO] OR "Forum Nutr"[JO] OR "Med Nowozytna"[JO] OR "Zh Vyssh Nerv Deiat Im I P Pavlova"[JO] OR "J Mich Dent Assoc"[JO] OR "MMW Fortschr Med"[JO] OR "Agric Biol Chem"[JO] OR "J Egypt Soc Parasitol"[JO] OR "Acta Crystallogr C"[JO] OR "J Mol Biol"[JO] OR "Lancet Infect Dis"[JO] OR "Surg Infect (Larchmt)"[JO] OR "Community Pract"[JO] OR "Rhinology"[JO] OR "West Indian Med J"[JO] OR "Ann R Australas Coll Dent Surg"[JO] OR "Folia Parasitol (Praha)"[JO] OR "Hiroshima J Med Sci"[JO] OR "Kyobu Geka"[JO] OR "Rev Cubana Med Trop"[JO] OR "Chin J Physiol"[JO] OR "J Surg Oncol"[JO] OR "Arch Kriminol"[JO] OR "Biomed Khim"[JO] OR "Middle East J Anesthesiol"[JO] OR "FEBS J"[JO] OR "Int J Exp Pathol"[JO] OR "J Plast Reconstr Aesthet Surg"[JO] OR "Skinmed"[JO] OR "Healthc Exec"[JO] OR "Probl Sotsialnoi Gig Zdravookhranenniiai Istor Med"[JO] OR "Sci Prog"[JO] OR "Biochem Biophys Res Commun"[JO] OR "Contemp Top Lab Anim Sci"[JO] OR "Clin Nurse Spec"[JO] OR "APMIS Suppl"[JO] OR "Top Stroke Rehabil"[JO] OR "Healthc Hazard Manage Monit"[JO] OR "Curr Protoc Microbiol"[JO] OR "Appl Spectrosc"[JO] OR "Diving Hyperb Med"[JO] OR "Sante"[JO] OR "Acta Pharm Hung"[JO] OR "Nat Prod Commun"[JO] OR "Am J Physiol Heart Circ Physiol"[JO] OR "Altern Lab Anim"[JO] OR "Res Q Exerc Sport"[JO] OR "J Immigr Health"[JO] OR "Nihon Jibiinkoka Gakkai Kaiho"[JO] OR "Pharm Unserer Zeit"[JO] OR "Recent Results Cancer Res"[JO] OR "Sports Biomech"[JO] OR "Pa Nurse"[JO] OR "Nihon Kokyuki Gakkai Zasshi"[JO] OR "Recenti Prog Med"[JO] OR "Med Trop (Mars)"[JO] OR "Nihon Jinzo Gakkai Shi"[JO] OR "J Hist Dent"[JO] OR "Curr Protoc Immunol"[JO] OR "Br J Nutr"[JO] OR "RCM Midwives"[JO] OR "Am Nurse"[JO] OR "Klin Onkol"[JO] OR "Prog Retin Eye Res"[JO] OR "Respir Care"[JO] OR "HIV Clin"[JO] OR "Nat Clin Pract Rheumatol"[JO] OR "PDA J Pharm Sci Technol"[JO] OR "J Pharmacol Exp Ther"[JO] OR "Heart Advis"[JO] OR "Dent Implantol Update"[JO] OR "Curr Protoc Stem Cell Biol"[JO] OR "ONS Connect"[JO] OR "Carcinogenesis"[JO] OR "N Z Dent J"[JO] OR "J Infect Dis"[JO] OR "Am Ann Deaf"[JO] OR "Langmuir"[JO] OR "J Cell Physiol"[JO] OR "Continuum (Minneap Minn)"[JO] OR "Nihon Koshu Eisei Zasshi"[JO] OR "Environ Technol"[JO] OR "Paediatr Nurs"[JO] OR "Microbiol Res"[JO] OR "Biophys J"[JO] OR "Rev Environ Contam Toxicol"[JO] OR "Malawi Med J"[JO] OR "Semin Diagn Pathol"[JO] OR "Healthc Manage Forum"[JO] OR "Biomed Eng Online"[JO] OR "Clin Exp Immunol"[JO] OR "Nebr Nurse"[JO] OR "J Cosmet Sci"[JO] OR "Am Fam Physician"[JO] OR "Lancet"[JO] OR "Zebrafish"[JO] OR "Public Underst Sci"[JO] OR "Dokl Biochem Biophys"[JO] OR "Prairie Rose"[JO] OR "Pol J Microbiol"[JO] OR "Genome Inform"[JO] OR "Spec Law Dig Health Care Law"[JO] OR "Curr Probl Surg"[JO] OR "Bull Soc Sci Med Grand Duche Luxemb"[JO] OR "Tanzan J Health Res"[JO] OR "Med J Aust"[JO] OR "J Am Diet Assoc"[JO] OR "BETA"[JO] OR "Dev Cell"[JO] OR "J Comput Assist Tomogr"[JO] OR "BMC Pulm Med"[JO] OR "J Public Health Dent"[JO] OR "J Environ Biol"[JO] OR "J Chromatogr A"[JO] OR "Early Sci Med"[JO] OR "J Oral Implantol"[JO] OR "AIDS Clin Care"[JO] OR "BMC Dev Biol"[JO] OR "Comput Syst Bioinformatics Conf"[JO] OR "Chemistry"[JO] OR "Toxicol Lett"[JO] OR "Cell Struct Funct"[JO] OR "Med Arh"[JO] OR "Cell Host Microbe"[JO] OR "Vasc Health Risk Manag"[JO] OR "Fogorv Sz"[JO] OR "Jpn Hosp"[JO] OR "DNA Cell Biol"[JO] OR "Cancer Genet Cytogenet"[JO] OR "Arch Med Sadowej Kryminol"[JO] OR "J Med Cuneif"[JO] OR "J Contemp Health Law Policy"[JO] OR "Ultrastruct Pathol"[JO] OR "Acta Cytol"[JO] OR "School Nurse News"[JO] OR "Immunogenetics"[JO] OR "Ann Emerg Med"[JO] OR "IET Syst Biol"[JO] OR "Trends Cell Biol"[JO] OR "J Food Prot"[JO] OR "Pediatr Res"[JO] OR "Jt Meet Abstr Am Dairy Sci Assoc"[JO] OR "Can Vet J"[JO] OR "Nucl Recept Signal"[JO] OR "S Afr J Surg"[JO] OR "AIDS Educ Prev"[JO] OR "Nurs Prax N Z"[JO] OR "Arch Dermatol"[JO] OR "Harv Ment Health Lett"[JO] OR "Ann N Y Acad Sci"[JO] OR "Eur J Ophthalmol"[JO] OR "Annu Rev Cell Dev Biol"[JO] OR "Aging Clin Exp Res"[JO] OR "Clin Breast Cancer"[JO] OR "Curr Protoc Mol Biol"[JO] OR "Exp Neurol"[JO] OR "Cochrane Database Syst Rev"[JO] OR "Tsitologiia"[JO] OR "Med Inform Internet Med"[JO] OR "Commun Nurs Res"[JO] OR "Kans Nurse"[JO] OR "Ann Biol Clin (Paris)"[JO] OR "Comp Med"[JO] OR "Odontostomatol Trop"[JO] OR "Circ Cardiovasc Imaging"[JO] OR "Healthc Inform"[JO] OR "BMC Cell Biol"[JO] OR "J Genet Psychol"[JO] OR "Am J Drug Alcohol Abuse"[JO] OR "BMC Bioinformatics"[JO] OR "Cancer Chemother Pharmacol"[JO] OR "Ital Heart J Suppl"[JO] OR "Curr Microbiol"[JO] OR "Psychiatr Hung"[JO] OR "Sci Pract Perspect"[JO] OR "Lancet Oncol"[JO] OR "Nurs Clin North Am"[JO] OR "J Oral Maxillofac Surg"[JO] OR "J Int Fed Clin Chem"[JO] OR "BMC Gastroenterol"[JO] OR "Chin J Dent Res"[JO] OR "Violence Vict"[JO] OR "Suppl Clin Neurophysiol"[JO] OR "Clin Neurosurg"[JO] OR "J Prev Med Hyg"[JO] OR "Dakar Med"[JO] OR "Usp Fiziol Nauk"[JO] OR "Colo Nurse"[JO] OR "Adv Clin Exp Med"[JO] OR "Mikrobiol Z"[JO] OR "Ohio Nurses Rev"[JO] OR "Voen Med Zh"[JO] OR "Genet Couns"[JO] OR "Cir Pediatr"[JO] OR "Soins Pediatr Pueric"[JO] OR "J Dance Med Sci"[JO] OR "J Health Organ Manag"[JO] OR "Arch Cardiol Mex"[JO] OR "Vojnosanit Pregl"[JO] OR "J Nucl Med"[JO] OR "Zhongguo Dang Dai Er Ke Za Zhi"[JO] OR "J Herb Pharmacother"[JO] OR "Br J Hist Sci"[JO] OR "Probl Tuberk Bolezn Legk"[JO] OR "Eur J Prosthodont Restor Dent"[JO] OR "NIH Guide Grants Contracts"[JO] OR "Annu Rev Food Sci Technol"[JO] OR "Faraday Discuss"[JO] OR "Nat Rev Mol Cell Biol"[JO] OR "Pharmeur Bio Sci Notes"[JO] OR "AJS"[JO] OR "Med Econ"[JO] OR "Am J Surg"[JO] OR "Rev Port Cardiol"[JO] OR "AHP J"[JO] OR "Orv Hetil"[JO] OR "Rev Med Liege"[JO] OR "Postepy Biochem"[JO] OR "Adv Chromatogr"[JO] OR "J Clin Microbiol"[JO] OR "Eur J Protistol"[JO] OR "Ann Parasitol"[JO] OR "Harvey Lect"[JO] OR "J BUON"[JO] OR "Rev Esp Anestesiol Reanim"[JO] OR "Morfologiia"[JO] OR "Mil Med"[JO] OR "Adv Colloid Interface Sci"[JO] OR "Acta Hist Leopoldina"[JO] OR "Birth Defects Res C Embryo Today"[JO] OR "Genes Dev"[JO] OR "Methods Biochem Anal"[JO] OR "Oncology"[JO] OR "J Endourol"[JO] OR "Clin Med"[JO] OR "J Hist Ideas"[JO] OR "Gynecol Oncol"[JO] OR "Radiat Res"[JO] OR "Crit Rev Microbiol"[JO] OR "Korean J Intern Med"[JO] OR "Pharm Hist Aust"[JO] OR "Curr Opin Ophthalmol"[JO] OR "Rev Med Suisse"[JO] OR "Am J Gastroenterol"[JO] OR "Influenza Other Respi Viruses"[JO] OR "Scand J Immunol"[JO] OR "ORL Head Neck Nurs"[JO] OR "Creat Nurs"[JO] OR "Acta Clin Belg Suppl"[JO] OR "Cent Afr J Med"[JO] OR "J S Afr Vet Assoc"[JO] OR "Can J Cardiovasc Nurs"[JO] OR "J Vasc Res"[JO] OR "Hosp Peer Rev"[JO] OR "Am J Electroneurodiagnostic Technol"[JO] OR "Wkly Epidemiol Rec"[JO] OR "Pflege Z"[JO] OR "Nihon Rinsho"[JO] OR "J Indian Med Assoc"[JO] OR "Fiziol Cheloveka"[JO] OR "BMC Med"[JO] OR "Med Sci (Paris)"[JO] OR "J Evid Based Dent Pract"[JO] OR "FAO Food Nutr Pap"[JO] OR "J Am Coll Dent"[JO] OR "Rev Environ Health"[JO] OR "Br J Dev Psychol"[JO] OR "Marbg Schrift Medgesch"[JO] OR "Vestn Otorinolaringol"[JO] OR "Recent Pat Cardiovasc Drug Discov"[JO] OR "Oftalmologia"[JO] OR "Adv Dermatol"[JO] OR "Int J Pharm Pract"[JO] OR "J Psychoactive Drugs"[JO] OR "Int J Palliat Nurs"[JO] OR "Dokl Akad Nauk SSSR"[JO] OR "Prog Exp Tumor Res"[JO] OR "Monogr Clin Cytol"[JO] OR "Zentralbl Neurochir"[JO] OR "Ontogenez"[JO] OR "Mol Cancer"[JO] OR "J Cardiovasc Magn Reson"[JO] OR "Circ Heart Fail"[JO] OR "J Int Med Res"[JO] OR "J Pharmacokinet Biopharm"[JO] OR "HIV Prev Plus"[JO] OR "Praxis (Bern 1994)"[JO] OR "Pract Midwife"[JO] OR "AHIP Cover"[JO] OR "Nihon Arukoru Yakubutsu Igakkai Zasshi"[JO] OR "Tanzan Health Res Bull"[JO] OR "Infect Dis Clin North Am"[JO] OR "Electromyogr Clin Neurophysiol"[JO] OR "Acta Orthop Belg"[JO] OR "FEMS Microbiol Rev"[JO] OR "Epidemiol Mikrobiol Imunol"[JO] OR "Trials"[JO] OR "Biotechnol Genet Eng Rev"[JO] OR "Pediatrics"[JO] OR "J Ky Med Assoc"[JO] OR "Aust Orthod J"[JO] OR "Z Kinder Jugendpsychiatr Psychother"[JO] OR "Nat Rev Genet"[JO] OR "World Hosp Health Serv"[JO] OR "J Fam Health Care"[JO] OR "BMC Oral Health"[JO] OR "Seishin Shinkeigaku Zasshi"[JO] OR "Pharmeur Sci Notes"[JO] OR "Dev Med Child Neurol"[JO] OR "J Vestib Res"[JO] OR "Am J Rhinol"[JO] OR "J Healthc Manag"[JO] OR "Curr Neurol Neurosci Rep"[JO] OR "J Healthc Inf Manag"[JO] OR "Can Oper Room Nurs J"[JO] OR "Pathobiology"[JO] OR "Ann Surg"[JO] OR "N Z Vet J"[JO] OR "Pediatr Blood Cancer"[JO] OR "Bioorg Khim"[JO] OR "Epileptic Disord"[JO] OR "Ugeskr Laeger"[JO] OR "Ann Sci"[JO] OR "Bull Environ Contam Toxicol"[JO] OR "J N J Dent Assoc"[JO] OR "BMC Ophthalmol"[JO] OR "Med Lett Drugs Ther"[JO] OR "Soc Reprod Fertil Suppl"[JO] OR "World Health Popul"[JO] OR "Virology"[JO] OR "AIDS Rev"[JO] OR "Reprod Biol Endocrinol"[JO] OR "Pak J Pharm Sci"[JO] OR "Adv Surg"[JO] OR "Arch Environ Occup Health"[JO] OR "Exp Biol Med (Maywood)"[JO] OR "Cancer Treat Rev"[JO] OR "HDA Now"[JO] OR "Hosp Outlook"[JO] OR "Arch Pathol"[JO] OR "Nihon Hoshasen Gijutsu Gakkai Zasshi"[JO] OR "Mayo Clin Proc"[JO] OR "Adv Virus Res"[JO] OR "J Trop Pediatr"[JO] OR "Sante Ment Que"[JO] OR "Wilderness Environ Med"[JO] OR "Vnitr Lek"[JO] OR "Trans Am Ophthalmol Soc"[JO] OR "Pol Arch Med Wewn"[JO] OR "Luzif Amor"[JO] OR "Am J Infect Control"[JO] OR "J Leukoc Biol Suppl"[JO] OR "J Sport Exerc Psychol"[JO] OR "Eur J Surg Oncol"[JO] OR "Stud Hist Philos Sci"[JO] OR "FEMS Microbiol Lett"[JO] OR "Ir Med J"[JO] OR "Osaka City Med J"[JO] OR "BMC Womens Health"[JO] OR "Am J Med Qual"[JO] OR "Monaldi Arch Chest Dis"[JO] OR "Dev Biol"[JO] OR "Okla Nurse"[JO] OR "Clin Radiol"[JO] OR "Adv Clin Path"[JO] OR "Geriatrics"[JO] OR "BMC Biochem"[JO] OR "Medizinhist J"[JO] OR "Antiviral Res"[JO] OR "Annu Rev Immunol"[JO] OR "Bangladesh Med Res Counc Bull"[JO] OR "Kwart Hist Nauki Tech"[JO] OR "Acta Ophthalmol Scand"[JO] OR "Ann R Coll Surg Engl"[JO] OR "J N Z Soc Periodontol"[JO] OR "J Aging Soc Policy"[JO] OR "Hepatogastroenterology"[JO] OR "Can J Occup Ther"[JO] OR "J Wildl Dis"[JO] OR "Wiad Parazytol"[JO] OR "APMIS"[JO] OR "Bull Cancer"[JO] OR "Ann Rev Mar Sci"[JO] OR "J Biomed Nanotechnol"[JO] OR "Am J Hematol"[JO] OR "Johns Hopkins Med Lett Health After 50"[JO] OR "IRB"[JO] OR "Circ Arrhythm Electrophysiol"[JO] OR "J Comp Physiol A"[JO] OR "J Christ Nurs"[JO] OR "Acta Chir Iugosl"[JO] OR "Genet Test"[JO] OR "Acta Orthop"[JO] OR "Nat Clin Pract Nephrol"[JO] OR "Clin EEG Neurosci"[JO] OR "Hist Psychol"[JO] OR "Lymphology"[JO] OR "Tidsskr Nor Laegeforen"[JO] OR "Biocell"[JO] OR "Ambio"[JO] OR "Rofo"[JO] OR "Behav Res Methods"[JO] OR "J Gerontol Nurs"[JO] OR "Stud Health Technol Inform"[JO] OR "Res Nurs Health"[JO] OR "Lit Med"[JO] OR "J Orofac Pain"[JO] OR "Rev Belge Med Dent (1984)"[JO] OR "Urology"[JO] OR "BMC Plant Biol"[JO] OR "Nurs BC"[JO] OR "Immunohematology"[JO] OR "Obstet Gynecol"[JO] OR "BMC Med Genet"[JO] OR "Akush Ginekol (Sofiia)"[JO] OR "GMHC Treat Issues"[JO] OR "Thorac Surg Clin"[JO] OR "Evid Based Dent"[JO] OR "Viral Immunol"[JO] OR "Southeast Asian J Trop Med Public Health"[JO] OR "Acta Biol Hung"[JO] OR "Adolescence"[JO] OR "Pediatr Med Chir"[JO] OR "Refuat Hapeh Vehashinayim"[JO] OR "Nurs Law Regan Rep"[JO] OR "Acta Med Croatica"[JO] OR "Br J Anaesth"[JO] OR "Nat Immunol"[JO] OR "Folia Biol (Krakow)"[JO] OR "Avian Dis"[JO] OR "Zh Nevrol Psikhiatr Im S S Korsakova"[JO] OR "Int J Fertil Womens Med"[JO] OR "Fla Nurse"[JO] OR "Izv Akad Nauk Ser Biol"[JO] OR "Soc Stud Sci"[JO] OR "Circ Res"[JO] OR "Am J Clin Pathol"[JO] OR "Evol Anthropol"[JO] OR "Dent Update"[JO] OR "J Clin Ethics"[JO] OR "Vet Ther"[JO] OR "Nihon Naika Gakkai Zasshi"[JO] OR "ABNF J"[JO] OR "AAOHN J"[JO] OR "J AOAC Int"[JO] OR "Pediatr Endocrinol Rev"[JO] OR "Environ Sci Technol"[JO] OR "Rev Infirm"[JO] OR "Hepatology"[JO] OR "Am J Cardiol"[JO] OR "Health Care Financ Rev"[JO] OR "BMC Genet"[JO] OR "J Med Dent Sci"[JO] OR "Vet Clin North Am Food Anim Pract"[JO] OR "J Chir (Paris)"[JO] OR "Public Hist"[JO] OR "Comp Biochem Physiol B"[JO] OR "ED Manag"[JO] OR "J Nerv Ment Dis"[JO] OR "Nurs Econ"[JO] OR "Pract Proced Aesthet Dent"[JO] OR "J R Soc Med"[JO] OR "Nat Clin Pract Oncol"[JO] OR "Rev Physiol Biochem Pharmacol"[JO] OR "Cah Sociol Demogr Med"[JO] OR "Wiad Lek"[JO] OR "Capitation Rates Data"[JO] OR "Omega (Westport)"[JO] OR "Int J Orthod Milwaukee"[JO] OR "Acta Chir Orthop Traumatol Cech"[JO] OR "Prikl Biokhim Mikrobiol"[JO] OR "J Vet Med A Physiol Pathol Clin Med"[JO] OR "Recent Dev Alcohol"[JO] OR "Issues Law Med"[JO] OR "Health Soc Work"[JO] OR "Rev Neurosci"[JO] OR "Health Serv Res"[JO] OR "World Health Organ Tech Rep Ser"[JO] OR "Front Neuroendocrinol"[JO] OR "Nasnewsletter"[JO] OR "Gig Sanit"[JO] OR "Dent Pract Dent Rec"[JO] OR "Bull Acad Natl Med"[JO] OR "Duodecim"[JO] OR "J Appl Biomech"[JO] OR "J Mot Behav"[JO] OR "Nat Nanotechnol"[JO] OR "J Agric Saf Health"[JO] OR "J Urol"[JO] OR "Mol Cell Biol"[JO] OR "Acta Anaesthesiol Scand"[JO] OR "Pain Res Manag"[JO] OR "Pflege"[JO] OR "J Neurosurg Pediatr"[JO] OR "Equine Vet J"[JO] OR "G Ital Cardiol (Rome)"[JO] OR "Arch Androl"[JO] OR "J Psychol"[JO] OR "HRSA Careaction"[JO] OR "IEEE Comput Graph Appl"[JO] OR "Am J Intellect Dev Disabil"[JO] OR "G Ital Med Lav Ergon"[JO] OR "J Environ Qual"[JO] OR "J Clin Sleep Med"[JO] OR "Phys Ther"[JO] OR "Int J Immunopathol Pharmacol"[JO] OR "Diabetes"[JO] OR "Theriaca"[JO] OR "Cogn Neuropsychol"[JO] OR "Arch Insect Biochem Physiol"[JO]) ownernlm not hascommenton not hasretractionof not haserratumfor not haspartialretractionof not hasrepublishedin not hasupdatein not Editorial[PT] not Comment[PT] not Letter[PT] not News[PT] not Review[PT] not pubmednotmedline[sb] not indatareview[sb] inprocess[sb] hasabstract )
